# Supplementary material for: Molecular Insights of Cholestasis in MDR2 Knockout Murine Liver Organoids
Source: J Proteome Res. 2024 Mar 15;23(4):1433–42. doi: 10.1021/acs.jproteome.3c00900 (PMC11002922; doi:10.1021/acs.jproteome.3c00900)
Supplement: Supplementary file 2 — pr3c00900_si_002.xlsx [file pr3c00900_si_002.xlsx]

## Sheet: Hoja1
Accession	Description	Gene Symbol
O35465-1	peptidyl-prolyl cis-trans isomerase FKBP8 [OS=Mus musculus]	Fkbp8
Q5SPW0-1	Vacuolar protein sorting-associated protein 54 [OS=Mus musculus]	Vps54
Q9JI10	serine/threonine-protein kinase 3 [OS=Mus musculus]	Stk3
Q9Z207	Protein diaphanous homolog 3 [OS=Mus musculus]	Diaph3
P60469	Liprin-alpha-3 [OS=Mus musculus]	Ppfia3
P35279-2	Isoform 2 of Ras-related protein Rab-6A [OS=Mus musculus]	Rab6a
P21550	Beta-enolase [OS=Mus musculus]	Eno3
Q9Z1N9	Protein unc-13 homolog B [OS=Mus musculus]	Unc13b
Q8VEL9-1	GTP-binding protein REM 2 [OS=Mus musculus]	Rem2
P62077	mitochondrial import inner membrane translocase subunit Tim8 B [OS=Mus musculus]	Timm8b
Q80ZM8	Cardiolipin synthase (CMP-forming) [OS=Mus musculus]	Crls1
Q9WTR2	Mitogen-activated protein kinase kinase kinase 6 [OS=Mus musculus]	Map3k6
P00342	L-lactate dehydrogenase C chain [OS=Mus musculus]	Ldhc
P54761	Ephrin type-B receptor 4 [OS=Mus musculus]	Ephb4
P97865	peroxisomal targeting signal 2 receptor [OS=Mus musculus]	Pex7
Q8K1X4	Nck-associated protein 1-like [OS=Mus musculus]	Nckap1l
O35445	E3 ubiquitin-protein ligase RNF5 [OS=Mus musculus]	Rnf5
P32921	Tryptophan--tRNA ligase, cytoplasmic [OS=Mus musculus]	Wars1
O89116	Vesicle transport through interaction with t-SNAREs homolog 1A [OS=Mus musculus]	Vti1a
Q8R3Q2	Serine/threonine-protein phosphatase 6 regulatory subunit 2 [OS=Mus musculus]	Ppp6r2
Q3UG98	N-acetyltransferase 9 [OS=Mus musculus]	Nat9
Q9CQN3	Mitochondrial import receptor subunit TOM6 homolog [OS=Mus musculus]	Tomm6
Q80UP5	ankyrin repeat domain-containing protein 13A [OS=Mus musculus]	Ankrd13a
P49135	TFIIH basal transcription factor complex helicase XPB subunit [OS=Mus musculus]	Ercc3
Q6YI28	EP1 OS=Mus musculus OX=10090 GN=2210407C18Rik PE=1 SV=1	Lypd8l
Q9JKP7	DNA polymerase epsilon subunit 3 [OS=Mus musculus]	Pole3
P06869	Urokinase-type plasminogen activator [OS=Mus musculus]	Plau
Q8R1T1-1	Charged multivesicular body protein 7 [OS=Mus musculus]	Chmp7
P97927	Laminin subunit alpha-4 [OS=Mus musculus]	Lama4
J3QMK6	aldehyde dehydrogenase family 3 member B3 [OS=Mus musculus]	Aldh3b3
Q3UKU4	Protein FAM83F [OS=Mus musculus]	Fam83f
Q80XK6	autophagy-related protein 2 homolog B [OS=Mus musculus]	Atg2b
Q9R1E0	Forkhead box protein O1 [OS=Mus musculus]	Foxo1
Q6PB70	Anoctamin-8 [OS=Mus musculus]	Ano8
Q6P2L6	Histone-lysine N-methyltransferase NSD3 [OS=Mus musculus]	Nsd3
D3YUE4	Family with sequence similarity 151, member B OS=Mus musculus OX=10090 GN=Fam151b PE=1 SV=1	Fam151b
P47810	Wee1-like protein kinase [OS=Mus musculus]	Wee1
A2AJL3	FGGY carbohydrate kinase domain-containing protein [OS=Mus musculus]	Fggy
Q03137	Ephrin type-A receptor 4 [OS=Mus musculus]	Epha4
Q9QXV1	chromobox protein homolog 8 [OS=Mus musculus]	Cbx8
Q5F285	Transmembrane protein 256 [OS=Mus musculus]	Tmem256
Q8BHY8	Sorting nexin-14 [OS=Mus musculus]	Snx14
Q8BT42	small integral membrane protein 5 [OS=Mus musculus]	Smim5
Q8R2R9	AP-3 complex subunit mu-2 [OS=Mus musculus]	Ap3m2
Q6NS82-1	Reticulophagy regulator 2 [OS=Mus musculus]	Retreg2
Q00558	Factor VIII intron 22 protein [OS=Mus musculus]	F8a1
Q9Z0Z4-1	Hephaestin [OS=Mus musculus]	Heph
Q80XC2	tRNA (adenine(58)-N(1))-methyltransferase catalytic subunit TRMT61A [OS=Mus musculus]	Trmt61a
Q3U1G5	Interferon-stimulated 20 kDa exonuclease-like 2 [OS=Mus musculus]	Isg20l2
Q8CH02	SURP and G-patch domain-containing protein 1 [OS=Mus musculus]	Sugp1
Q6P5F7-1	Protein tweety homolog 3 [OS=Mus musculus]	Ttyh3
P62340	TATA box-binding protein-like protein 1 [OS=Mus musculus]	Tbpl1
W4VSP4	Serine (Or cysteine) peptidase inhibitor, clade B, member 6C OS=Mus musculus OX=10090 GN=Serpinb6c PE=1 SV=1	Serpinb6c
Q99LP8	protein YIPF2 [OS=Mus musculus]	Yipf2
Q8BJL1	F-box only protein 30 [OS=Mus musculus]	Fbxo30
Q9CWN7	CCR4-NOT transcription complex subunit 11 [OS=Mus musculus]	Cnot11
Q3UHB1	5'-nucleotidase domain-containing protein 3 [OS=Mus musculus]	Nt5dc3
Q924H9-1	ATP-dependent RNA helicase DQX1 [OS=Mus musculus]	Dqx1
Q99J62	replication factor C subunit 4 [OS=Mus musculus]	Rfc4
Q3TQI7	Telomere length and silencing protein 1 homolog [OS=Mus musculus]
Q8K0V2	DCN1-like protein 3 [OS=Mus musculus]	Dcun1d3
Q641P0	Actin-related protein 3B [OS=Mus musculus]	Actr3b
Q8BY87-1	ubiquitin carboxyl-terminal hydrolase 47 [OS=Mus musculus]	Usp47
Q3V1V3	ESF1 homolog [OS=Mus musculus]	Esf1
Q5SX40	Myosin-1 [OS=Mus musculus]	Myh1
A2ARP1-1	Inositol hexakisphosphate and diphosphoinositol-pentakisphosphate kinase 1 [OS=Mus musculus]	Ppip5k1
Q8BNW9	Kelch repeat and BTB domain-containing protein 11 [OS=Mus musculus]	Kbtbd11
Q5SSN7	vesicle transport protein sft2a [OS=Mus musculus]	Sft2d1
Q9ESY9	Gamma-interferon-inducible lysosomal thiol reductase [OS=Mus musculus]	Ifi30
P0CG14	Chromosome transmission fidelity protein 8 homolog isoform 2 [OS=Mus musculus]	Derpc
Q3UX10	Tubulin alpha chain-like 3 [OS=Mus musculus]	Tubal3
Q80YY7	zinc finger protein 618 [OS=Mus musculus]	Znf618
P0C8K7	small integral membrane protein 1 [OS=Mus musculus]	Smim1
P59242-2	Isoform 2 of Cingulin [OS=Mus musculus]	Cgn
Q8C7E9	cleavage stimulation factor subunit 2 tau variant [OS=Mus musculus]	Cstf2t
Q4VBD2	Transmembrane anterior posterior transformation protein 1 [OS=Mus musculus]	Tapt1
E9Q9Q2	R3H domain-containing 1 OS=Mus musculus OX=10090 GN=R3hdm1 PE=1 SV=1	R3hdm1
Q9CRB6	Tubulin polymerization-promoting protein family member 3 [OS=Mus musculus]	Tppp3
Q99L85	elongator complex protein 5 [OS=Mus musculus]	Elp5
Q8BS45	intraflagellar transport protein 56 [OS=Mus musculus]	Ttc26
Q9DCU2	plasmolipin [OS=Mus musculus]	Pllp
Q9D8C9	Purine nucleoside phosphorylase OS=Mus musculus OX=10090 GN=Pnp2 PE=1 SV=1	Pnp2
Q9DBT3	Coiled-coil domain-containing protein 97 [OS=Mus musculus]	Ccdc97
Q8BTI7	Serine/threonine-protein phosphatase 6 regulatory ankyrin repeat subunit C [OS=Mus musculus]	Ankrd52
Q3UHH1	Zinc finger SWIM domain-containing protein 8 [OS=Mus musculus]	Zswim8
Q9JJK5	homocysteine-responsive endoplasmic reticulum-resident ubiquitin-like domain member 1 protein [OS=Mus musculus]	Herpud1
Q9D6N5	Dr1-associated corepressor [OS=Mus musculus]	Drap1
Q6PNC0	DmX-like protein 1 [OS=Mus musculus]	Dmxl1
Q8C341-1	SUN domain-containing ossification factor [OS=Mus musculus]	Suco
O88447	Kinesin light chain 1 [OS=Mus musculus]	Klc1
Q8R3F9	Speckle targeted PIP5K1A-regulated poly(A) polymerase [OS=Mus musculus]	Tut1
Q99NI3	General transcription factor II-I repeat domain-containing protein 2 [OS=Mus musculus]	Gtf2ird2
Q9JMB0	G kinase-anchoring protein 1 [OS=Mus musculus]	Gkap1
Q9Z120	tRNA (guanine-N(7)-)-methyltransferase [OS=Mus musculus]	Mettl1
Q3UJK4	GTP-binding protein 2 [OS=Mus musculus]	Gtpbp2
Q8VEL2	Myotubularin-related protein 14 [OS=Mus musculus]	Mtmr14
Q9ERD6	Ras-specific guanine nucleotide-releasing factor RalGPS2 [OS=Mus musculus]	Ralgps2
Q60605-2	Isoform Smooth muscle of Myosin light polypeptide 6 [OS=Mus musculus]	Myl6
Q9Z204-2	Isoform C1 of Heterogeneous nuclear ribonucleoproteins C1/C2 [OS=Mus musculus]	Hnrnpc
Q61810	Latent-transforming growth factor beta-binding protein 3 OS=Mus musculus OX=10090 GN=Ltbp3 PE=1 SV=4	Ltbp3
Q8BGS0	Protein MAK16 homolog [OS=Mus musculus]	Mak16
Q8BLR9-1	Hypoxia-inducible factor 1-alpha inhibitor [OS=Mus musculus]	Hif1an
Q8CHU3-1	epsin-2 [OS=Mus musculus]	Epn2
Q9Z1K8	Y+L amino acid transporter 1 [OS=Mus musculus]	Slc7a7
E9Q4F7	ankyrin repeat domain-containing protein 11 [OS=Mus musculus]	Ankrd11
Q9D7A6	Signal recognition particle 19 kDa protein [OS=Mus musculus]	Srp19
Q8BTF8-1	RNA-binding Raly-like protein [OS=Mus musculus]	Ralyl
O55060	Thiopurine S-methyltransferase [OS=Mus musculus]	Tpmt
Q9WUB3	Glycogen phosphorylase, muscle form [OS=Mus musculus]	Pygm
Q62084	Protein phosphatase 1 regulatory subunit 14B [OS=Mus musculus]	Ppp1r14b
P60060	Protein transport protein Sec61 subunit gamma [OS=Mus musculus]	Sec61g
Q71FD5	E3 ubiquitin-protein ligase ZNRF2 [OS=Mus musculus]	Znrf2
Q8C436	Protein-lysine methyltransferase mettl21d [OS=Mus musculus]	Vcpkmt
Q99LW6	YY1-associated factor 2 [OS=Mus musculus]	Yaf2
Q9Z2Q6	Septin-5 [OS=Mus musculus]	Septin5
O70293	G protein-coupled receptor kinase 6 [OS=Mus musculus]	Grk6
O54962	Barrier-to-autointegration factor [OS=Mus musculus]	Banf1
Q9WTJ4	Flt3-interacting zinc finger protein 1 [OS=Mus musculus]	Fiz1
Q80TF6	StAR-related lipid transfer protein 9 [OS=Mus musculus]	Stard9
Q8JZP9	GAS2-like protein 1 [OS=Mus musculus]	Gas2l1
Q9CR24	Nucleoside diphosphate-linked moiety X motif 8 [OS=Mus musculus]	Nudt8
Q99LI9	Polyribonucleotide 5'-hydroxyl-kinase Clp1 [OS=Mus musculus]	Clp1
Q8C863	E3 ubiquitin-protein ligase Itchy [OS=Mus musculus]	Itch
Q8C5D8-1	E3 SUMO-protein ligase PIAS2 [OS=Mus musculus]	Pias2
Q99K74-1	Mediator of RNA polymerase II transcription subunit 24 [OS=Mus musculus]	Med24
Q921K9-1	B-cell CLL/lymphoma 7 protein family member B [OS=Mus musculus]	Bcl7b
F8VQB6	Unconventional myosin-X [OS=Mus musculus]	Myo10
P17879	Heat shock 70 kDa protein 1B [OS=Mus musculus]	Hspa1b
Q6WKZ7	Nostrin [OS=Mus musculus]	Nostrin
P70257-1	Isoform NFIX1 of Nuclear factor 1 X-type [OS=Mus musculus]	Nfix
Q8BG19	Transmembrane and TPR repeat-containing protein 4 [OS=Mus musculus]	Tmtc4
P35283	Ras-related protein Rab-12 [OS=Mus musculus]	Rab12
Q8BGN6	Transmembrane gamma-carboxyglutamic acid protein 4 [OS=Mus musculus]	Prrg4
Q9CRT8	Exportin-T [OS=Mus musculus]	Xpot
Q8BHN3	Neutral alpha-glucosidase AB [OS=Mus musculus]	Ganab
Q99JH1	Ribonuclease P protein subunit p25-like protein [OS=Mus musculus]	Rpp25l
Q9JIM1-1	Equilibrative nucleoside transporter 1 [OS=Mus musculus]	Slc29a1
Q3U466	Ceroid-lipofuscinosis, neuronal 6 OS=Mus musculus OX=10090 GN=Cln6 PE=1 SV=1	Cln6
B1AUE5	Peroxisome biogenesis factor 10 [OS=Mus musculus]	Pex10
Q5SXC4	Vascular endothelial zinc finger 1 OS=Mus musculus OX=10090 GN=Vezf1 PE=1 SV=1	Vezf1
Q9DBA8	Probable imidazolonepropionase [OS=Mus musculus]	Amdhd1
Q9CR70	EKC/KEOPS complex subunit LAGE3 [OS=Mus musculus]	Lage3
Q99N57	RAF proto-oncogene serine/threonine-protein kinase [OS=Mus musculus]	Raf1
Q9DC47	Zinc finger protein 869 OS=Mus musculus OX=10090 GN=Zfp869 PE=1 SV=1	Zfp869
Q9JHS3	Ragulator complex protein LAMTOR2 [OS=Mus musculus]	Lamtor2
Q8K3D3	DNA repair protein SWI5 homolog [OS=Mus musculus]	Swi5
Q9CZT8	Ras-related protein Rab-3B [OS=Mus musculus]	Rab3b
Q9D287	Pre-mRNA-splicing factor spf27 [OS=Mus musculus]	Bcas2
Q61189	Methylosome subunit pICln [OS=Mus musculus]	Clns1a
Q6A4J8	Ubiquitin carboxyl-terminal hydrolase 7 [OS=Mus musculus]	Usp7
Q64008	Ras-related protein Rab-34 [OS=Mus musculus]	Rab34
Q9D7V9	N-acylethanolamine-hydrolyzing acid amidase [OS=Mus musculus]	Naaa
Q9ESJ0	Exportin-4 [OS=Mus musculus]	Xpo4
Q80XL1-1	E3 ubiquitin-protein ligase CBL-C [OS=Mus musculus]	Cblc
B2B9E1	Triple QxxK/R motif-containing protein [OS=Mus musculus]	Triqk
Q91Z31	Polypyrimidine tract-binding protein 2 [OS=Mus musculus]	Ptbp2
Q3UMW7-1	MAP kinase-activated protein kinase 3 [OS=Mus musculus]	Mapkapk3
Q9D868	peptidyl-prolyl cis-trans isomerase H [OS=Mus musculus]	Ppih
Q9D6Z0	Alpha-ketoglutarate-dependent dioxygenase alkB homolog 7, mitochondrial [OS=Mus musculus]	Alkbh7
Q8VEH6-1	COBW domain-containing protein 1 [OS=Mus musculus]	Cbwd1
Q60928	glutathione hydrolase 1 proenzyme [OS=Mus musculus]	Ggt1
Q9D4V7-1	Rab-like protein 3 [OS=Mus musculus]	Rabl3
Q8R4P9-1	Multidrug resistance-associated protein 7 [OS=Mus musculus]	Abcc10
Q7TMQ7	WD repeat-containing protein 91 [OS=Mus musculus]	Wdr91
P23708-1	Nuclear transcription factor Y subunit alpha [OS=Mus musculus]	Nfya; NFYA
Q61586	Glycerol-3-phosphate acyltransferase 1, mitochondrial [OS=Mus musculus]	Gpam
Q9CU65	Zinc finger MYM-type protein 2 [OS=Mus musculus]	Zmym2
Q61069	Upstream stimulatory factor 1 [OS=Mus musculus]	Usf1
Q9R060	Cytosolic Fe-S cluster assembly factor nubp1 [OS=Mus musculus]	Nubp1
Q80UY2	E3 ubiquitin-protein ligase KCMF1 [OS=Mus musculus]	Kcmf1
Q9CWP8	DNA polymerase delta subunit 4 [OS=Mus musculus]	Pold4
Q640Q5-1	PAN2-PAN3 deadenylation complex subunit PAN3 [OS=Mus musculus]	Pan3
Q3TUH1	Phosphatidate cytidylyltransferase, mitochondrial [OS=Mus musculus]	Tamm41
P54763	Ephrin type-B receptor 2 [OS=Mus musculus]	Ephb2
P53564	Homeobox protein cut-like 1 [OS=Mus musculus]	Cux1
P35922	synaptic functional regulator FMR1 [OS=Mus musculus]	Fmr1
P0DN34	NADH dehydrogenase [ubiquinone] 1 beta subcomplex subunit 1 [OS=Mus musculus]	Ndufb1
A2AF47	dedicator of cytokinesis protein 11 [OS=Mus musculus]	Dock11
Q63ZW6	Col4a5 protein OS=Mus musculus OX=10090 GN=Col4a5 PE=1 SV=1	Col4a5
Q3U2V3	8-oxo-dGDP phosphatase NUDT18 [OS=Mus musculus]	Nudt18
Q61584-3	Isoform B of Fragile X mental retardation syndrome-related protein 1 [OS=Mus musculus]	Fxr1
Q8K3G5	Inactive serine/threonine-protein kinase VRK3 [OS=Mus musculus]	Vrk3
P83510	Traf2 and NCK-interacting protein kinase [OS=Mus musculus]	Tnik
Q3UEB3-2	Isoform 2 of Poly(U)-binding-splicing factor PUF60 [OS=Mus musculus]	Puf60
E9Q8B5	Predicted gene 4788 OS=Mus musculus OX=10090 GN=Gm4788 PE=1 SV=1	Cfhr4
P38532	heat shock factor protein 1 [OS=Mus musculus]	Hsf1
A2A8L1	Chromodomain-helicase-DNA-binding protein 5 [OS=Mus musculus]	Chd5
Q99M04	Lipoyl synthase, mitochondrial [OS=Mus musculus]	Lias
O35728	Cytochrome P450 4A14 [OS=Mus musculus]	Cyp4a14
Q925N0	Sideroflexin-5 [OS=Mus musculus]	Sfxn5
Q9CPQ3	Mitochondrial import receptor subunit TOM22 homolog OS=Mus musculus OX=10090 GN=Tomm22 PE=1 SV=3	Tomm22
Q8BGC1	UPF0489 protein C5orf22 homolog [OS=Mus musculus]
Q9JI48	Placenta-specific gene 8 protein [OS=Mus musculus]	Plac8
Q9R1Z8	Vinexin [OS=Mus musculus]	Sorbs3
Q9DBN9	Probable ATP-dependent RNA helicase DDX59 [OS=Mus musculus]	Ddx59
Q9CQA9	Cancer-related nucleoside-triphosphatase homolog [OS=Mus musculus]	Ntpcr
P47758	signal recognition particle receptor subunit beta [OS=Mus musculus]	Srprb
Q8BHB4	WD repeat-containing protein 3 [OS=Mus musculus]	Wdr3
Q6P9Z1	SWI/SNF-related matrix-associated actin-dependent regulator of chromatin subfamily D member 3 [OS=Mus musculus]	Smarcd3
Q8VCX6	KICSTOR complex protein kaptin [OS=Mus musculus]	Kptn
Q5PSV9	Mediator of DNA damage checkpoint protein 1 [OS=Mus musculus]	Mdc1
Q922R5-1	Serine/threonine-protein phosphatase 4 regulatory subunit 3B [OS=Mus musculus]	Ppp4r3b
A2APT9	Kelch domain-containing protein 7A [OS=Mus musculus]	Klhdc7a
Q9CZX7	Type 2 phosphatidylinositol 4,5-bisphosphate 4-phosphatase [OS=Mus musculus]	Pip4p2
Q8BQ46	TAF15 RNA polymerase II, TATA box binding protein (TBP)-associated factor OS=Mus musculus OX=10090 GN=Taf15 PE=1 SV=1	Taf15
E9Q6B2	Coiled-coil domain-containing protein 85C [OS=Mus musculus]	Ccdc85c
Q91WA6-1	Sharpin [OS=Mus musculus]	Sharpin
Q8BYH7	TBC1 domain family member 17 [OS=Mus musculus]	Tbc1d17
Q8CGP7	Histone H2A type 1-K [OS=Mus musculus]	H2ac15
Q8VDM1	Zinc finger CCCH-type with G patch domain-containing protein [OS=Mus musculus]	Zgpat
Q9WVS8-1	Mitogen-activated protein kinase 7 [OS=Mus musculus]	Mapk7
Q9WUP7-2	Isoform 2 of Ubiquitin carboxyl-terminal hydrolase isozyme L5 [OS=Mus musculus]	Uchl5
Q8R2R3	Alpha- and gamma-adaptin-binding protein p34 [OS=Mus musculus]	Aagab
Q925I7-1	Platelet-derived growth factor D [OS=Mus musculus]	Pdgfd
Q8BJL9	UDP-glucuronosyltransferase OS=Mus musculus OX=10090 GN=Ugt2b35 PE=1 SV=1	Ugt2b35
Q811D0-3	Isoform 3 of Disks large homolog 1 [OS=Mus musculus]	Dlg1
P62631	Elongation factor 1-alpha 2 [OS=Mus musculus]	Eef1a2
P10923	Osteopontin [OS=Mus musculus]	Spp1
Q8VCT4	Carboxylesterase 1D [OS=Mus musculus]	Ces1d
Q62095	atp-dependent rna helicase ddx3y [OS=Mus musculus]	Ddx3y
Q62011	Podoplanin [OS=Mus musculus]	Pdpn
E9Q035	Predicted gene 20425 OS=Mus musculus OX=10090 GN=Gm20425 PE=4 SV=1
Q3UZZ4	Olfactomedin-4 [OS=Mus musculus]	Olfm4
Q9Z0N2	Eukaryotic translation initiation factor 2 subunit 3, Y-linked [OS=Mus musculus]	Eif2s3y
Q91WL5	Cytochrome P450 4A12A [OS=Mus musculus]	Cyp4a12a
Q61147	Ceruloplasmin [OS=Mus musculus]	Cp
Q921I1	Serotransferrin [OS=Mus musculus]	Tf
Q9Z0J7	Growth/differentiation factor 15 [OS=Mus musculus]	Gdf15
E9PWP7	Mucin 3, intestinal OS=Mus musculus OX=10090 GN=Muc3 PE=1 SV=3
O54990-1	Prominin-1 [OS=Mus musculus]	Prom1
Q91X72	Hemopexin [OS=Mus musculus]	Hpx
Q91Y97	fructose-bisphosphate aldolase B [OS=Mus musculus]	Aldob
P55050	Fatty acid-binding protein, intestinal [OS=Mus musculus]	Fabp2
Q9Z0L8-1	Gamma-glutamyl hydrolase [OS=Mus musculus]	Ggh
Q9D312	Keratin, type I cytoskeletal 20 [OS=Mus musculus]	Krt20
Q3UW98	Chloride channel accessory 4B OS=Mus musculus OX=10090 GN=Clca4b PE=1 SV=1	Clca4b
P09528	Ferritin heavy chain [OS=Mus musculus]	Fth1
P21614	vitamin D-binding protein [OS=Mus musculus]	Gc
P11859	Angiotensinogen [OS=Mus musculus]	Agt
Q8K183	Pyridoxal kinase [OS=Mus musculus]	Pdxk
O88338	Cadherin-16 [OS=Mus musculus]	Cdh16
P43137	Lithostathine-1 [OS=Mus musculus]	Reg1
E9Q7P9	Cadherin-related family member 2 [OS=Mus musculus]	Cdhr2
P10649	Glutathione S-transferase Mu 1 [OS=Mus musculus]	Gstm1
P13541	Myosin-3 [OS=Mus musculus]	Myh3
Q75N73	Zinc transporter ZIP14 [OS=Mus musculus]	Slc39a14
O08601	microsomal triglyceride transfer protein large subunit [OS=Mus musculus]	Mttp
Q8JZQ5	Amiloride-sensitive amine oxidase [copper-containing] [OS=Mus musculus]	Aoc1
Q07797	Galectin-3-binding protein [OS=Mus musculus]	Lgals3bp
Q8QZR3-1	Pyrethroid hydrolase Ces2a [OS=Mus musculus]	Ces2a
Q9EP89	Serine beta-lactamase-like protein LACTB, mitochondrial [OS=Mus musculus]	Lactb
Q9D8W7	OCIA domain-containing protein 2 [OS=Mus musculus]	Ociad2
Q8K3J9	G-protein coupled receptor family C group 5 member C [OS=Mus musculus]	Gprc5c
Q61581	Insulin-like growth factor-binding protein 7 [OS=Mus musculus]	Igfbp7
Q8BHL4	Retinoic acid-induced protein 3 [OS=Mus musculus]	Gprc5a
Q08ED0	Bcl-2-like protein 15 [OS=Mus musculus]	Bcl2l15
B5THE2	Maltase-glucoamylase OS=Mus musculus OX=10090 GN=Mgam PE=1 SV=1	Mgam
Q07456	Protein AMBP [OS=Mus musculus]	Ambp
Q9D1G0	Deoxyribonuclease-1-like 2 [OS=Mus musculus]	Dnase1l2
F8VPQ6	Alkaline phosphatase OS=Mus musculus OX=10090 GN=Alpi PE=1 SV=1	Alpi
Q148W0	Phospholipid-transporting ATPase IC [OS=Mus musculus]	Atp8b1
Q6NZL0	Protein SOGA3 [OS=Mus musculus]	Soga3
O08992	Syntenin-1 [OS=Mus musculus]	Sdcbp
E9Q5I3	Mucin 5, subtype B, tracheobronchial OS=Mus musculus OX=10090 GN=Muc5b PE=1 SV=1	Muc5b
Q8C025	Cholinephosphotransferase 1 [OS=Mus musculus]	Chpt1
P16125	L-lactate dehydrogenase B chain [OS=Mus musculus]	Ldhb
Q64364-1	Tumor suppressor ARF [OS=Mus musculus]	Cdkn2a
O09043	Napsin-A [OS=Mus musculus]	Napsa
P31324	cAMP-dependent protein kinase type II-beta regulatory subunit [OS=Mus musculus]	Prkar2b
Q8R0I0-1	angiotensin-converting enzyme 2 [OS=Mus musculus]	Ace2
P29391	Ferritin light chain 1 [OS=Mus musculus]	Ftl1
Q00493	Carboxypeptidase E [OS=Mus musculus]	Cpe
Q8BXK9	Chloride intracellular channel protein 5 [OS=Mus musculus]	Clic5
Q8VHF2-1	Cadherin-related family member 5 [OS=Mus musculus]	Cdhr5
Q9QXS6	drebrin [OS=Mus musculus]	Dbn1
P23927	Alpha-crystallin B chain [OS=Mus musculus]	Cryab
Q9JKY7	Cytochrome P450 CYP2D22 OS=Mus musculus OX=10090 GN=Cyp2d22 PE=1 SV=1	Cyp2d22
Q8VDC0	Probable Leucine--tRNA ligase, mitochondrial [OS=Mus musculus]	Lars2
P58802	TBC1 domain family member 10A [OS=Mus musculus]	Tbc1d10a
A2A6P4	Family with sequence similarity 104, member A OS=Mus musculus OX=10090 GN=Fam104a PE=1 SV=1	Fam104a
Q99MZ6	Unconventional myosin-VIIb [OS=Mus musculus]	Myo7b
Q06890	Clusterin [OS=Mus musculus]	Clu
E9Q236	ATP-binding cassette, sub-family C (CFTR/MRP), member 4 OS=Mus musculus OX=10090 GN=Abcc4 PE=1 SV=1	Abcc4
Q80VQ0	Aldehyde dehydrogenase family 3 member B1 [OS=Mus musculus]	Aldh3b1
Q02496	mucin-1 [OS=Mus musculus]	Muc1
P07724	Serum albumin [OS=Mus musculus]	Alb
Q9JJV2-1	Profilin-2 [OS=Mus musculus]	LOC111151499; Pfn2; PFN2; Profilin-2
P16406	Glutamyl aminopeptidase [OS=Mus musculus]	Enpep
Q8BK48	Pyrethroid hydrolase Ces2e [OS=Mus musculus]	Ces2e
Q4LDF6	Complement factor H-related 2 OS=Mus musculus OX=10090 GN=Cfhr2 PE=1 SV=1	Cfhr2
Q9JKD3	Secretory carrier-associated membrane protein 5 [OS=Mus musculus]	Scamp5
P31809	Carcinoembryonic antigen-related cell adhesion molecule 1 [OS=Mus musculus]	Ceacam1
Q99N95	39S ribosomal protein L3, mitochondrial [OS=Mus musculus]	Mrpl3
Q00288	Paired box protein Pax-8 [OS=Mus musculus]	Pax8
F8VQM5	Sucrase isomaltase (alpha-glucosidase) OS=Mus musculus OX=10090 GN=Sis PE=1 SV=1	Sis
Q9DC23	DnaJ homolog subfamily C member 10 [OS=Mus musculus]	Dnajc10
Q9WVJ9	EGF-containing fibulin-like extracellular matrix protein 2 [OS=Mus musculus]	Efemp2
Q8BTV1	Tumor suppressor candidate 3 [OS=Mus musculus]	Tusc3
P15626	Glutathione S-transferase Mu 2 [OS=Mus musculus]	Gstm2
P24452	Macrophage-capping protein [OS=Mus musculus]	Capg
Q8C0N2	Glycerol-3-phosphate acyltransferase 3 [OS=Mus musculus]	Gpat3
Q60866	Phosphotriesterase-related protein [OS=Mus musculus]	Pter
P97449	aminopeptidase N [OS=Mus musculus]	Anpep
P02769	Serum albumin (Laboratory-Cont) OS=Bos taurus GN=ALB PE=1 SV=4	ALB
P21447	Multidrug resistance protein 1A [OS=Mus musculus]	Abcb1a
Q80T21	ADAMTS-like protein 4 [OS=Mus musculus]	Adamtsl4
Q3U7U3	F-box only protein 7 [OS=Mus musculus]	Fbxo7
Q61595-5	Isoform 5 of Kinectin [OS=Mus musculus]	Ktn1
Q9CYK2	glutaminyl-peptide cyclotransferase [OS=Mus musculus]	Qpct
Q8VDR9-1	Dedicator of cytokinesis protein 6 [OS=Mus musculus]	Dock6
Q91W40	Kinesin light chain 3 [OS=Mus musculus]	Klc3
Q8K2I4	Beta-mannosidase [OS=Mus musculus]	Manba
O08797	SPI6 OS=Mus musculus OX=10090 GN=Serpinb9 PE=1 SV=1	Serpinb9
Q8R3Q0	Store-operated calcium entry-associated regulatory factor [OS=Mus musculus]	Saraf
Q63886-1	UDP-glucuronosyltransferase 1-1 [OS=Mus musculus]	Ugt1a1
Q3TFQ1	SPRY domain-containing protein 7 [OS=Mus musculus]	Spryd7
Q8BHL5	Engulfment and cell motility protein 2 [OS=Mus musculus]	Elmo2
P52927	high mobility group protein HMGI-C [OS=Mus musculus]	Hmga2
Q921Z5-1	Tumor necrosis factor alpha-induced protein 8 [OS=Mus musculus]	Tnfaip8
P35230	Regenerating islet-derived protein 3-beta [OS=Mus musculus]	Reg3b
Q9R0Y5-1	Adenylate kinase isoenzyme 1 [OS=Mus musculus]	Ak1
P39061-3	Collagen alpha-1(XVIII) chain [OS=Mus musculus]	Col18a1
P16045	Galectin-1 [OS=Mus musculus]	Lgals1
Q3TMP1	General transcription factor IIIC, polypeptide 3 OS=Mus musculus OX=10090 GN=Gtf3c3 PE=1 SV=1	Gtf3c3
O35711-1	Liprin-beta-2 [OS=Mus musculus]	Ppfibp2
Q8JZM8	Mucin-4 [OS=Mus musculus]	Muc4
Q8K0C5	Zymogen granule membrane protein 16 [OS=Mus musculus]	Zg16
Q99KN1-1	arrestin domain-containing protein 1 [OS=Mus musculus]	Arrdc1
Q3UW53	Protein Niban [OS=Mus musculus]	Niban1
Q8BND5-3	Isoform 3 of Sulfhydryl oxidase 1 [OS=Mus musculus]	Qsox1
O88967	ATP-dependent zinc metalloprotease YME1L1 [OS=Mus musculus]	Yme1l1
O35730-1	E3 ubiquitin-protein ligase RING1 [OS=Mus musculus]	Ring1
Q6ZQ06	Centrosomal protein of 162 kDa [OS=Mus musculus]	Cep162
Q8BH98	Lysophospholipid acyltransferase 1 [OS=Mus musculus]	Mboat1
P20060	Beta-hexosaminidase subunit beta [OS=Mus musculus]	Hexb
Q921C5-1	Protein bicaudal D homolog 2 [OS=Mus musculus]	Bicd2
P43407	syndecan-2 [OS=Mus musculus]	Sdc2
P02469	Laminin subunit beta-1 [OS=Mus musculus]	Lamb1
Q9CQH0	PDZK1-interacting protein 1 [OS=Mus musculus]	Pdzk1ip1
Q61838	Pregnancy zone protein [OS=Mus musculus]	Pzp
Q91W97	Putative hexokinase HKDC1 [OS=Mus musculus]	Hkdc1
Q3UW68	Calpain-13 [OS=Mus musculus]	Capn13
Q9CQ01	Ribonuclease T2 [OS=Mus musculus]	Rnaset2a
Q8VCM7	Fibrinogen gamma chain [OS=Mus musculus]	Fgg
Q64133	Amine oxidase [flavin-containing] A [OS=Mus musculus]	Maoa
Q9DC29	ATP-binding cassette sub-family B member 6, mitochondrial [OS=Mus musculus]	Abcb6
Q9JHF5	V-type proton ATPase subunit a OS=Mus musculus OX=10090 GN=Tcirg1 PE=1 SV=1	Tcirg1
P19324	Serpin H1 [OS=Mus musculus]	Serpinh1
O54879	High mobility group protein B3 [OS=Mus musculus]	Hmgb3
Q01279	epidermal growth factor receptor [OS=Mus musculus]	Egfr
P70158	acid sphingomyelinase-like phosphodiesterase 3a [OS=Mus musculus]	Smpdl3a
Q922E6	FAST kinase domain-containing protein 2, mitochondrial [OS=Mus musculus]	Fastkd2
Q62559	Intraflagellar transport protein 52 homolog [OS=Mus musculus]	Ift52
O88856	Protein-tyrosine sulfotransferase 2 [OS=Mus musculus]	Tpst2
Q8R361	Rab11 family-interacting protein 5 [OS=Mus musculus]	Rab11fip5
Q3UZZ6	Sulfotransferase 1 family member D1 [OS=Mus musculus]	Sult1d1
Q8K0S2	Glutamate-rich protein 5 [OS=Mus musculus]	Erich5
Q91WG0	Acylcarnitine hydrolase [OS=Mus musculus]	Ces2c
O09110	dual specificity mitogen-activated protein kinase kinase 3 [OS=Mus musculus]	Map2k3
P28798	Granulins [OS=Mus musculus]	Grn
Q9ES64	Harmonin [OS=Mus musculus]	Ush1c
Q9Z2A7	Diacylglycerol O-acyltransferase 1 [OS=Mus musculus]	Dgat1
Q8BTY8-1	Sec1 family domain-containing protein 2 [OS=Mus musculus]	Scfd2
Q9JM62-1	Receptor expression-enhancing protein 6 [OS=Mus musculus]	Reep6
P03899	NADH-ubiquinone oxidoreductase chain 3 [OS=Mus musculus]	Mtnd3
P19467	Mucin-13 [OS=Mus musculus]	Muc13
Q99JF8	PC4 and SFRS1-interacting protein [OS=Mus musculus]	Psip1
Q8VD75	Huntingtin-interacting protein 1 [OS=Mus musculus]	Hip1
P06909	complement factor H [OS=Mus musculus]	Cfh
P41216	Long-chain-fatty-acid--CoA ligase 1 [OS=Mus musculus]	Acsl1
P47791-2	Isoform Cytoplasmic of Glutathione reductase, mitochondrial [OS=Mus musculus]	Gsr
Q8CCK0	Core histone macro-H2A.2 [OS=Mus musculus]	Macroh2a2
Q9D1L9	Ragulator complex protein LAMTOR5 [OS=Mus musculus]	Lamtor5
P02802	Metallothionein-1 [OS=Mus musculus]	Mt1
Q9D289	trafficking protein particle complex subunit 6B [OS=Mus musculus]	Trappc6b
A2BDX3	Adenylyltransferase and sulfurtransferase MOCS3 [OS=Mus musculus]	Mocs3
E9PV24	Fibrinogen alpha chain [OS=Mus musculus]	Fga
P01027-1	Complement C3 [OS=Mus musculus]	C3
Q8K009	Mitochondrial 10-formyltetrahydrofolate dehydrogenase [OS=Mus musculus]	Aldh1l2
O88848	ADP-ribosylation factor-like protein 6 [OS=Mus musculus]	Arl6
Q9D816	Cytochrome P450 2C55 [OS=Mus musculus]	Cyp2c55
Q9Z0E6	Guanylate-binding protein 2 [OS=Mus musculus]	Gbp2
Q32NZ6-1	Transmembrane channel-like protein 5 [OS=Mus musculus]	Tmc5
Q8BI08	protein MAL2 [OS=Mus musculus]	Mal2
Q8K0E8	Fibrinogen beta chain [OS=Mus musculus]	Fgb
Q8K4X7	1-acyl-sn-glycerol-3-phosphate acyltransferase delta [OS=Mus musculus]	Agpat4
P17717	UDP-glucuronosyltransferase 2B17 [OS=Mus musculus]	Ugt2b17
Q8C0D0-1	probable tRNA pseudouridine synthase 1 [OS=Mus musculus]	Trub1
Q571E4	N-acetylgalactosamine-6-sulfatase [OS=Mus musculus]	Galns
P08122	Collagen alpha-2(IV) chain [OS=Mus musculus]	Col4a2
Q6Q477	Plasma membrane calcium-transporting ATPase 4 [OS=Mus musculus]	Atp2b4
Q62141	paired amphipathic helix protein sin3b [OS=Mus musculus]	Sin3b
Q9QWR8	alpha-N-acetylgalactosaminidase [OS=Mus musculus]	Naga
Q9DAW9	Calponin-3 [OS=Mus musculus]	Cnn3
P45700	Mannosyl-oligosaccharide 1,2-alpha-mannosidase IA [OS=Mus musculus]	Man1a1
Q8BMS4	Ubiquinone biosynthesis O-methyltransferase, mitochondrial [OS=Mus musculus]	Coq3
P03958	adenosine deaminase [OS=Mus musculus]	Ada
Q91WU0	Carboxylesterase 1F [OS=Mus musculus]	Ces1f
Q9CWK3	CD2 antigen cytoplasmic tail-binding protein 2 [OS=Mus musculus]	Cd2bp2
Q9QXE0	2-hydroxyacyl-CoA lyase 1 [OS=Mus musculus]	Hacl1
Q61129	Complement factor I [OS=Mus musculus]	Cfi
Q9JJT0	RNA 3'-terminal phosphate cyclase-like protein [OS=Mus musculus]	Rcl1
Q99PS0	Keratin, type I cytoskeletal 23 [OS=Mus musculus]	Krt23
P35290	Ras-related protein Rab-24 [OS=Mus musculus]	Rab24
Q8BXZ1	Protein disulfide-isomerase TMX3 [OS=Mus musculus]	Tmx3
Q9CWI3	BRCA2 and CDKN1A-interacting protein [OS=Mus musculus]	Bccip
Q09324	beta-1,3-galactosyl-O-glycosyl-glycoprotein beta-1,6-N-acetylglucosaminyltransferase [OS=Mus musculus]	Gcnt1
O08715	A-kinase anchor protein 1, mitochondrial [OS=Mus musculus]	Akap1
Q6P6J9	Thioredoxin domain-containing protein 15 [OS=Mus musculus]	Txndc15
Q9JLZ6	hypermethylated in cancer 2 protein [OS=Mus musculus]	Hic2
Q78IQ7	Zinc transporter ZIP4 [OS=Mus musculus]	Slc39a4
Q8CIM7	Cytochrome P450 2D26 [OS=Mus musculus]	Cyp2d26
Q03311	cholinesterase [OS=Mus musculus]	Bche
Q64462	Cytochrome P450 4B1 [OS=Mus musculus]	Cyp4b1
O35054	Claudin-4 [OS=Mus musculus]	Cldn4
Q60996-3	Isoform 3 of Serine/threonine-protein phosphatase 2A 56 kDa regulatory subunit gamma isoform [OS=Mus musculus]	Ppp2r5c
Q80XC3-1	USP6 N-terminal-like protein [OS=Mus musculus]	Usp6nl
Q8K211	High affinity copper uptake protein 1 [OS=Mus musculus]	Slc31a1
Q80W37	Snurportin-1 [OS=Mus musculus]	Snupn
Q8CHP5-1	Partner of Y14 and mago [OS=Mus musculus]	Pym1
Q0P5X1-1	Leucine-rich repeat and IQ domain-containing protein 1 [OS=Mus musculus]	Lrriq1
Q8BRK8	5'-AMP-activated protein kinase catalytic subunit alpha-2 [OS=Mus musculus]	Prkaa2
P61226	ras-related protein Rap-2b [OS=Mus musculus]	Rap2b
A2ASQ1-2	Isoform 2 of Agrin [OS=Mus musculus]	Agrn
P70665	sialate O-acetylesterase [OS=Mus musculus]	Siae
A8DUK4	Beta-globin OS=Mus musculus OX=10090 GN=Hbb-bs PE=1 SV=1	Hbb-bs
P29416	Beta-hexosaminidase subunit alpha [OS=Mus musculus]	Hexa
P97360	Transcription factor ETV6 [OS=Mus musculus]	Etv6
Q91VU0	Protein FAM3C [OS=Mus musculus]	Fam3c
Q8R5A6	TBC1 domain family member 22A [OS=Mus musculus]	Tbc1d22a
P45591	Cofilin-2 [OS=Mus musculus]	Cfl2
Q05793	Basement membrane-specific heparan sulfate proteoglycan core protein [OS=Mus musculus]	Hspg2
Q9Z0K8	Pantetheinase [OS=Mus musculus]	Vnn1
Q8BH86	D-glutamate cyclase, mitochondrial [OS=Mus musculus]	Dglucy
Q9WV95	Pleckstrin homology-like domain family A member 3 [OS=Mus musculus]	Phlda3
Q62048-1	Astrocytic phosphoprotein PEA-15 [OS=Mus musculus]	LOC111138965; Pea15; PEA15
P21956-1	Lactadherin [OS=Mus musculus]	Mfge8
Q62086	Serum paraoxonase/arylesterase 2 [OS=Mus musculus]	Pon2
Q9Z2M6	Ubiquitin-like protein 3 [OS=Mus musculus]	Ubl3
Q99J36	THUMP domain-containing protein 1 [OS=Mus musculus]	Thumpd1
Q9CYL5	Golgi-associated plant pathogenesis-related protein 1 [OS=Mus musculus]	Glipr2
Q8K0D0-1	cyclin-dependent kinase 17 [OS=Mus musculus]	Cdk17
Q08509	Epidermal growth factor receptor kinase substrate 8 [OS=Mus musculus]	Eps8
Q8CCH2	NHL repeat-containing protein 3 [OS=Mus musculus]	Nhlrc3
Q9D0I8	mRNA turnover protein 4 homolog [OS=Mus musculus]	Mrto4
P52760	2-iminobutanoate/2-iminopropanoate deaminase [OS=Mus musculus]	Rida
P41731	CD63 antigen [OS=Mus musculus]	Cd63
Q6PD10	Inositol hexakisphosphate kinase 1 [OS=Mus musculus]	Ip6k1
Q9JKA5	Cell surface A33 antigen [OS=Mus musculus]	Gpa33
P12246	Serum amyloid P-component [OS=Mus musculus]	Apcs
Q3UV70	[Pyruvate dehydrogenase [acetyl-transferring]]-phosphatase 1, mitochondrial [OS=Mus musculus]	Pdp1
Q8VC30	Triokinase/FMN cyclase [OS=Mus musculus]	Tkfc
Q9Z160	conserved oligomeric Golgi complex subunit 1 [OS=Mus musculus]	Cog1
O08691	arginase-2, mitochondrial [OS=Mus musculus]	Arg2
Q61292	laminin subunit beta-2 [OS=Mus musculus]	Lamb2
P28650	Adenylosuccinate synthetase isozyme 1 [OS=Mus musculus]	Adss1
Q921N6-1	Probable ATP-dependent RNA helicase DDX27 [OS=Mus musculus]	Ddx27
Q9D8M3	Heme transporter HRG1 [OS=Mus musculus]	Slc48a1
O08811	Tfiih basal transcription factor complex helicase xpd subunit [OS=Mus musculus]	Ercc2
Q9EP72	ER membrane protein complex subunit 7 [OS=Mus musculus]	Emc7
Q9D5J6	Sedoheptulokinase [OS=Mus musculus]	Shpk
Q99LR1	Monoacylglycerol lipase ABHD12 [OS=Mus musculus]	Abhd12
P48774	Glutathione S-transferase Mu 5 [OS=Mus musculus]	Gstm5
Q9D7S0	Ly6/PLAUR domain-containing protein 8 [OS=Mus musculus]	Lypd8
Q9DCM2	Glutathione S-transferase kappa 1 [OS=Mus musculus]	Gstk1
P81269	Cyclic AMP-dependent transcription factor ATF-1 [OS=Mus musculus]	Atf1
Q6R0H7	Guanine nucleotide-binding protein G(S) subunit alpha isoforms XLas [OS=Mus musculus]	Gnas
Q64302	Transmembrane 4 L6 family member 1 [OS=Mus musculus]	Tm4sf1
P28704	Retinoic acid receptor RXR-beta [OS=Mus musculus]	Rxrb
Q9CPP0	Nucleoplasmin-3 [OS=Mus musculus]	Npm3
P07744	Keratin, type II cytoskeletal 4 [OS=Mus musculus]	Krt4
O88673	diacylglycerol kinase alpha [OS=Mus musculus]	Dgka
Q921I9	Exosome complex component Rrp41 [OS=Mus musculus]	Exosc4
Q99K23	Ufm1-specific protease 2 [OS=Mus musculus]	Ufsp2
Q6PDG8	Vacuolar fusion protein MON1 homolog A [OS=Mus musculus]	Mon1a
E9Q7L0	Oxoglutarate dehydrogenase-like OS=Mus musculus OX=10090 GN=Ogdhl PE=1 SV=1	Ogdhl
P10639	thioredoxin [OS=Mus musculus]	Txn
Q9CYH2	Redox-regulatory protein FAM213A [OS=Mus musculus]	Prxl2a
Q8BFQ8	Glutamine amidotransferase-like class 1 domain-containing protein 1 [OS=Mus musculus]	Gatd1
Q8BND3	WD repeat-containing protein 35 [OS=Mus musculus]	Wdr35
P63147	Ubiquitin-conjugating enzyme E2 B [OS=Mus musculus]	Ube2b
Q9EP75	Leukotriene-B4 omega-hydroxylase 3 [OS=Mus musculus]	Cyp4f14
P20152	Vimentin [OS=Mus musculus]	Vim
P13707	Glycerol-3-phosphate dehydrogenase [NAD(+)], cytoplasmic [OS=Mus musculus]	Gpd1
Q7M758	N-acetylated-alpha-linked acidic dipeptidase-like protein [OS=Mus musculus]	Naaladl1
Q8BRH0-1	Transmembrane and TPR repeat-containing protein 3 [OS=Mus musculus]	Tmtc3
Q6Q473-1	Calcium-activated chloride channel regulator 4A [OS=Mus musculus]	Clca4a
Q9WUL7	ADP-ribosylation factor-like protein 3 [OS=Mus musculus]	Arl3
A2ADA5-1	tRNA pseudouridine synthase-like 1 [OS=Mus musculus]	Pusl1
Q61334	B-cell receptor-associated protein 29 [OS=Mus musculus]	Bcap29
Q60714	long-chain fatty acid transport protein 1 [OS=Mus musculus]	Slc27a1
Q99M28-2	Isoform 2 of RNA-binding protein with serine-rich domain 1 [OS=Mus musculus]	Rnps1
Q9R257	Heme-binding protein 1 [OS=Mus musculus]	Hebp1
Q8BW96	calcium/calmodulin-dependent protein kinase type 1D [OS=Mus musculus]	Camk1d
O35226-2	Isoform Rpn10B of 26S proteasome non-ATPase regulatory subunit 4 [OS=Mus musculus]	Psmd4
P62835	ras-related protein Rap-1A [OS=Mus musculus]	Rap1a
Q8BVU0	Leucine-rich repeat and calponin homology domain-containing protein 3 [OS=Mus musculus]	Lrch3
Q05860-5	Isoform 5 of Formin-1 [OS=Mus musculus]	Fmn1
Q8VED2	Biogenesis of lysosome-related organelles complex 1 subunit 4 [OS=Mus musculus]	Bloc1s4
P49935	Pro-cathepsin H [OS=Mus musculus]	Ctsh
P99029	Peroxiredoxin-5, mitochondrial [OS=Mus musculus]	Prdx5
Q9CS42	ribose-phosphate pyrophosphokinase 2 [OS=Mus musculus]	Prps2
P35278	Ras-related protein Rab-5C [OS=Mus musculus]	Rab5c
Q9R062	Glycogenin-1 [OS=Mus musculus]	Gyg1
Q9R098	Hepatocyte growtH factor activator [OS=Mus musculus]	Hgfac
P21460	Cystatin-C [OS=Mus musculus]	Cst3
P35803	Neuronal membrane glycoprotein M6-b [OS=Mus musculus]	Gpm6b
O88593	peptidoglycan recognition protein 1 [OS=Mus musculus]	Pglyrp1
P53569	CCAAT/enhancer-binding protein zeta [OS=Mus musculus]	Cebpz
Q9WTQ5-1	A-kinase anchor protein 12 [OS=Mus musculus]	Akap12
A2AQ19	RNA polymerase-associated protein RTF1 homolog [OS=Mus musculus]	Rtf1
Q9CVD2	Ataxin-3 [OS=Mus musculus]	Atxn3
E9Q7L1	URB2 ribosome biogenesis 2 homolog (S. cerevisiae) OS=Mus musculus OX=10090 GN=Urb2 PE=1 SV=1	Urb2
P02463	Collagen alpha-1(IV) chain [OS=Mus musculus]	Col4a1
Q80TA1	Ethanolaminephosphotransferase 1 [OS=Mus musculus]	Selenoi
Q8R5M8	Cell adhesion molecule 1 [OS=Mus musculus]	Cadm1
Q91VA1	choline transporter-like protein 4 [OS=Mus musculus]	Slc44a4
Q8C7E7	Starch-binding domain-containing protein 1 [OS=Mus musculus]	Stbd1
Q8VC16	Leucine-rich repeat-containing protein 14 [OS=Mus musculus]	Lrrc14
P12023	Amyloid-beta A4 protein [OS=Mus musculus]	App
Q5SSI6	U3 small nucleolar RNA-associated protein 18 homolog [OS=Mus musculus]	Utp18
P62307	Small nuclear ribonucleoprotein F [OS=Mus musculus]	Snrpf
Q3UQ28	peroxidasin homolog [OS=Mus musculus]	Pxdn
Q78HU3	Multivesicular body subunit 12A [OS=Mus musculus]	Mvb12a
Q6NWW9	Fibronectin type III domain-containing protein 3B [OS=Mus musculus]	Fndc3b
Q3UBX0	Transmembrane protein 109 [OS=Mus musculus]	Tmem109
P97820	Mitogen-activated protein kinase kinase kinase kinase 4 [OS=Mus musculus]	Map4k4
P11672	Neutrophil gelatinase-associated lipocalin [OS=Mus musculus]	Lcn2
Q8BTY2	Sodium bicarbonate cotransporter 3 [OS=Mus musculus]	Slc4a7
P07310	Creatine kinase M-type [OS=Mus musculus]	Ckm
P10148	C-C motif chemokine 2 [OS=Mus musculus]	Ccl2
Q99JR5	Tubulointerstitial nephritis antigen-like [OS=Mus musculus]	Tinagl1
P97805	Protein FAM3D [OS=Mus musculus]	Fam3d
Q61805	lipopolysaccharide-binding protein [OS=Mus musculus]	Lbp
P19137	Laminin subunit alpha-1 [OS=Mus musculus]
Q9CXL3	uncharacterized protein C7orf50 homolog [OS=Mus musculus]
Q8BJZ3-1	Protein lifeguard 3 [OS=Mus musculus]	Tmbim1
Q9DBL9	1-acylglycerol-3-phosphate O-acyltransferase ABHD5 [OS=Mus musculus]	Abhd5
Q61001	Laminin subunit alpha-5 [OS=Mus musculus]	Lama5
O35083	1-acyl-sn-glycerol-3-phosphate acyltransferase alpha [OS=Mus musculus]	Agpat1
Q8BXA1	Golgi integral membrane protein 4 [OS=Mus musculus]	Golim4
Q8K2C9	Very-long-chain (3R)-3-hydroxyacyl-CoA dehydratase 3 [OS=Mus musculus]	Hacd3
P35383	P2Y purinoceptor 2 [OS=Mus musculus]	P2ry2
Q9JHE3	Neutral ceramidase [OS=Mus musculus]	Asah2
P25785	Metalloproteinase inhibitor 2 [OS=Mus musculus]	Timp2
O09174	alpha-methylacyl-CoA racemase [OS=Mus musculus]	Amacr
Q9R0D8	WD repeat-containing protein 54 [OS=Mus musculus]	Wdr54
P59113	Fermitin family homolog 1 [OS=Mus musculus]	Fermt1
P02468	Laminin subunit gamma-1 [OS=Mus musculus]	Lamc1
Q9CZ83	39S ribosomal protein L55, mitochondrial [OS=Mus musculus]	Mrpl55
Q9D937	Uncharacterized protein C11orf98 homolog [OS=Mus musculus]
P41778-1	pre-B-cell leukemia transcription factor 1 [OS=Mus musculus]	LOC101356255; Pbx1; PBX1
Q3THG9	Alanyl-tRNA editing protein Aarsd1 [OS=Mus musculus]	Aarsd1
Q2KN98	Cytospin-A [OS=Mus musculus]	Specc1l
P61963	DDB1- and CUL4-associated factor 7 [OS=Mus musculus]	Dcaf7
Q9D938	Transmembrane protein 160 [OS=Mus musculus]	Tmem160
Q9CPW2	Ferredoxin-2, mitochondrial [OS=Mus musculus]	Fdx2
P97858	Solute carrier family 35 member B1 [OS=Mus musculus]	Slc35b1
Q9WVJ3	Carboxypeptidase Q [OS=Mus musculus]	Cpq
Q5U4F6	Wd repeat-containing protein 34 [OS=Mus musculus]
O35114	Lysosome membrane protein 2 [OS=Mus musculus]	Scarb2
Q9DBJ3	Brain-specific angiogenesis inhibitor 1-associated protein 2-like protein 1 [OS=Mus musculus]	Baiap2l1
Q9CYG7	Mitochondrial import receptor subunit TOM34 [OS=Mus musculus]	Tomm34
Q80XL6	acyl-CoA dehydrogenase family member 11 [OS=Mus musculus]	Acad11
Q8CGY8-1	UDP-N-acetylglucosamine--peptide N-acetylglucosaminyltransferase 110 kDa subunit [OS=Mus musculus]	Ogt
S4R1W1	Glyceraldehyde-3-phosphate dehydrogenase OS=Mus musculus OX=10090 GN=Gm3839 PE=1 SV=1	Gm3839
O54714	E3 SUMO-protein ligase PIAS3 [OS=Mus musculus]	Pias3
Q99PL6	UBX domain-containing protein 6 [OS=Mus musculus]	Ubxn6
Q8C5P7-1	Testis development-related protein [OS=Mus musculus]	Tdrp
Q6PHZ2-1	Calcium/calmodulin-dependent protein kinase type II subunit delta [OS=Mus musculus]	Camk2d; CAMK2D
Q9Z2D1	Myotubularin-related protein 2 [OS=Mus musculus]	Mtmr2
O35448	Lysosomal thioesterase PPT2 [OS=Mus musculus]	Ppt2
Q8VDP2	UPF0428 protein CXorf56 homolog [OS=Mus musculus]	Steep1
Q8CBH5-2	Isoform 2 of Major facilitator superfamily domain-containing protein 6 [OS=Mus musculus]	Mfsd6
P97377-1	cyclin-dependent kinase 2 [OS=Mus musculus]	Cdk2
P54751	CMP-N-acetylneuraminate-beta-galactosamide-alpha-2,3-sialyltransferase 1 [OS=Mus musculus]	St3gal1
Q8BR07	Protein bicaudal D homolog 1 [OS=Mus musculus]	Bicd1
P51655	Glypican-4 [OS=Mus musculus]	Gpc4
Q8BKE9	Intraflagellar transport protein 74 homolog [OS=Mus musculus]	Ift74
Q4LDD4-1	Arf-GAP with Rho-GAP domain, ANK repeat and PH domain-containing protein 1 [OS=Mus musculus]	Arap1
Q60974-1	Nuclear receptor corepressor 1 [OS=Mus musculus]	Ncor1
Q8BJM7-1	S-adenosyl-L-methionine-dependent tRNA 4-demethylwyosine synthase [OS=Mus musculus]	Tyw1
Q9WU63	Heme-binding protein 2 [OS=Mus musculus]	Hebp2
Q9CRY7	Lysophospholipase D GDPD1 [OS=Mus musculus]	Gdpd1
Q99J23	GH3 domain-containing protein [OS=Mus musculus]	Ghdc
O70475	UDP-glucose 6-dehydrogenase [OS=Mus musculus]	Ugdh
Q3TRM8	Hexokinase-3 [OS=Mus musculus]	Hk3
P58462-1	Forkhead box protein P1 [OS=Mus musculus]	Foxp1
Q9D4H9	PHD finger protein 14 [OS=Mus musculus]	Phf14
Q8BZ03	Serine/threonine-protein kinase D2 [OS=Mus musculus]	Prkd2
O35594	Intraflagellar transport protein 81 homolog [OS=Mus musculus]	Ift81
Q8CAA7	glucose 1,6-bisphosphate synthase [OS=Mus musculus]	Pgm2l1
Q9WVD5	mitochondrial ornithine transporter 1 [OS=Mus musculus]	Slc25a15
Q9QYR9	Acyl-coenzyme A thioesterase 2, mitochondrial [OS=Mus musculus]	Acot2
Q9QWG7-1	Sulfotransferase family cytosolic 1B member 1 [OS=Mus musculus]	Sult1b1
P15327	Bisphosphoglycerate mutase [OS=Mus musculus]	Bpgm
Q99LC2	Cleavage stimulation factor subunit 1 [OS=Mus musculus]	Cstf1
Q6QI06	Rapamycin-insensitive companion of mTOR [OS=Mus musculus]	Rictor
Q9EQG3	Sciellin [OS=Mus musculus]	Scel
Q9QZC7-1	Pleckstrin homology domain-containing family B member 2 [OS=Mus musculus]	Plekhb2
Q91XD7	Cysteine-rich with EGF-like domain protein 1 [OS=Mus musculus]	Creld1
Q6PIE5	Sodium/potassium-transporting ATPase subunit alpha-2 [OS=Mus musculus]	Atp1a2
Q9R0M8	UDP-galactose translocator [OS=Mus musculus]	Slc35a2
Q8R1Q9	ribokinase [OS=Mus musculus]	Rbks
Q9DCJ1	target of rapamycin complex subunit LST8 [OS=Mus musculus]	Mlst8
Q99KR8	Plasma alpha-L-fucosidase [OS=Mus musculus]	Fuca2
Q9JL56	glycerophosphodiester phosphodiesterase 1 [OS=Mus musculus]	Gde1
Q9JKL4	NADH dehydrogenase [ubiquinone] 1 alpha subcomplex assembly factor 3 [OS=Mus musculus]	Ndufaf3
Q99LN9	Deoxyhypusine hydroxylase [OS=Mus musculus]	Dohh
Q9WVQ5	Methylthioribulose-1-phosphate dehydratase [OS=Mus musculus]	Apip
Q8BVD5-1	MAGUK p55 subfamily member 7 [OS=Mus musculus]	Mpp7
P19639	glutathione S-transferase Mu 3 [OS=Mus musculus]	Gstm3
Q9DCZ1	GMP reductase 1 [OS=Mus musculus]	Gmpr
Q64520	guanylate kinase [OS=Mus musculus]	Guk1
Q8VCW8	Acyl-CoA synthetase family member 2, mitochondrial [OS=Mus musculus]	Acsf2
Q80V42-1	Carboxypeptidase M [OS=Mus musculus]	Cpm
Q3TBT3	Stimulator of interferon genes protein [OS=Mus musculus]	Sting1
Q9Z0P5	Twinfilin-2 [OS=Mus musculus]	Twf2
Q9Z1Y4	thyroid receptor-interacting protein 6 [OS=Mus musculus]	Trip6
E9Q0S6	Tensin 1 OS=Mus musculus OX=10090 GN=Tns1 PE=1 SV=1	Tns1
Q80XI3-1	Eukaryotic translation initiation factor 4 gamma 3 [OS=Mus musculus]	Eif4g3
P27046	Alpha-mannosidase 2 [OS=Mus musculus]	Man2a1
Q9JI90-1	e3 ubiquitin-protein ligase rnf14 [OS=Mus musculus]	Rnf14
O08599	Syntaxin-binding protein 1 [OS=Mus musculus]	Stxbp1
E9QAQ8	Mucin 5, subtypes A and C, tracheobronchial/gastric OS=Mus musculus OX=10090 GN=Muc5ac PE=1 SV=5	Muc5ac
Q9D853	EEF1A lysine methyltransferase 2 [OS=Mus musculus]	Eef1akmt2
P23492	purine nucleoside phosphorylase [OS=Mus musculus]	Pnp
Q99M71	Mammalian ependymin-related protein 1 [OS=Mus musculus]	Epdr1
P69566	Ran-binding protein 9 [OS=Mus musculus]	Ranbp9
P08032	spectrin alpha chain, erythrocytic 1 [OS=Mus musculus]	Spta1
Q9D517	1-acyl-sn-glycerol-3-phosphate acyltransferase gamma [OS=Mus musculus]	Agpat3
Q8R5C5	Beta-centractin [OS=Mus musculus]	Actr1b
Q9JJX6	P2X purinoceptor 4 [OS=Mus musculus]	P2rx4
Q3TDQ1	Dolichyl-diphosphooligosaccharide--protein glycosyltransferase subunit STT3B [OS=Mus musculus]	Stt3b
P14847	C-reactive protein [OS=Mus musculus]	Crp
Q9WVL3	Solute carrier family 12 member 7 [OS=Mus musculus]	Slc12a7
P20357	microtubule-associated protein 2 [OS=Mus musculus]	Map2
P70441-1	Na(+)/H(+) exchange regulatory cofactor NHE-RF1 [OS=Mus musculus]	Slc9a3r1
P62204	Calmodulin [OS=Mus musculus]	Calm1
Q8K2F0	bromodomain-containing protein 3 [OS=Mus musculus]	Brd3
O35453	Serine protease hepsin [OS=Mus musculus]	Hpn
Q9CRC9-1	Glucosamine-6-phosphate isomerase 2 [OS=Mus musculus]	Gnpda2
Q8C0Z1	Protein FAM234A [OS=Mus musculus]	Fam234a
P35441	thrombospondin-1 [OS=Mus musculus]	Thbs1
Q64277	ADP-ribosyl cyclase/cyclic ADP-ribose hydrolase 2 [OS=Mus musculus]	Bst1
Q69ZF7	metal transporter CNNM4 [OS=Mus musculus]	Cnnm4
Q06335	Amyloid-like protein 2 [OS=Mus musculus]	Aplp2
Q99MR3	Solute carrier family 12 member 9 [OS=Mus musculus]	Slc12a9
Q8BZ98	Dynamin-3 [OS=Mus musculus]	Dnm3
Q99JG3	Annexin A13 [OS=Mus musculus]	Anxa13
Q9CR13	Protein FMC1 homolog [OS=Mus musculus]	Fmc1
P49698	Hepatocyte nuclear factor 4-alpha [OS=Mus musculus]	Hnf4a
Q62273	sulfate transporter [OS=Mus musculus]	Slc26a2
O88428	bifunctional 3'-phosphoadenosine 5'-phosphosulfate synthase 2 [OS=Mus musculus]	Papss2
P36552	Oxygen-dependent coproporphyrinogen-III oxidase, mitochondrial [OS=Mus musculus]	Cpox
O70494-1	transcription factor Sp3 [OS=Mus musculus]	Sp3
Q8VBX6	multiple PDZ domain protein [OS=Mus musculus]	Mpdz
O55033	Cytoplasmic protein NCK2 [OS=Mus musculus]	Nck2
Q9Z2V5	histone deacetylase 6 [OS=Mus musculus]	Hdac6
Q9Z0G0	PDZ domain-containing protein GIPC1 [OS=Mus musculus]	Gipc1
Q9WVM3	Anaphase-promoting complex subunit 7 [OS=Mus musculus]	Anapc7
Q8BMQ2-2	Isoform 2 of General transcription factor 3C polypeptide 4 [OS=Mus musculus]	Gtf3c4
P50446	Keratin, type II cytoskeletal 6A [OS=Mus musculus]	Krt6a
Q9R0L7	A-kinase anchor protein 8-like [OS=Mus musculus]	Akap8l
Q8CG72-1	Poly(ADP-ribose) glycohydrolase ARH3 [OS=Mus musculus]	Adprs
Q8BTX9	Inactive hydroxysteroid dehydrogenase-like protein 1 [OS=Mus musculus]	Hsdl1
P63085	mitogen-activated protein kinase 1 [OS=Mus musculus]	Mapk1
Q2HXL6	ER degradation-enhancing alpha-mannosidase-like protein 3 [OS=Mus musculus]	Edem3
P83917	Chromobox protein homolog 1 [OS=Mus musculus]	Cbx1
A2RSY6	TRMT1-like protein [OS=Mus musculus]	Trmt1l
O70133-2	Isoform 2 of ATP-dependent RNA helicase A [OS=Mus musculus]	Dhx9
O08804	NK13 OS=Mus musculus OX=10090 GN=Serpinb6b PE=1 SV=2	Serpinb6b
P43136	Nuclear receptor subfamily 2 group F member 6 [OS=Mus musculus]	Nr2f6
Q99K30	epidermal growth factor receptor kinase substrate 8-like protein 2 [OS=Mus musculus]	Eps8l2
Q3TAS6	ER membrane protein complex subunit 10 [OS=Mus musculus]	Emc10
Q9D9I4	TBC1 domain family member 20 [OS=Mus musculus]	Tbc1d20
A2AFS3-1	UPF0577 protein KIAA1324 [OS=Mus musculus]	Elapor1
P50247	Adenosylhomocysteinase [OS=Mus musculus]	Ahcy
E9Q573	Predicted gene 609 OS=Mus musculus OX=10090 GN=Gm609 PE=4 SV=1	Gm609
Q07813-1	Apoptosis regulator BAX [OS=Mus musculus]	Bax
Q64704-1	Syntaxin-3 [OS=Mus musculus]	Stx3
Q8VCB2-1	Mediator of RNA polymerase II transcription subunit 25 [OS=Mus musculus]	Med25
Q8BP56-1	protein-glucosylgalactosylhydroxylysine glucosidase [OS=Mus musculus]	Pgghg
O89032-1	SH3 and PX domain-containing protein 2A [OS=Mus musculus]	Sh3pxd2a
Q99ME2	WD repeat-containing protein 6 [OS=Mus musculus]	Wdr6
P12710	Fatty acid-binding protein, liver [OS=Mus musculus]	Fabp1
Q9Z2H5-3	Isoform 3 of Band 4.1-like protein 1 [OS=Mus musculus]	Epb41l1
Q61037	Tuberin [OS=Mus musculus]	Tsc2
Q9DBS9	Oxysterol-binding protein-related protein 3 [OS=Mus musculus]	Osbpl3
Q91YU8	suppressor of SWI4 1 homolog [OS=Mus musculus]	Ppan
Q6DIC0	Probable global transcription activator SNF2L2 [OS=Mus musculus]	Smarca2
Q08122	Transducin-like enhancer protein 3 [OS=Mus musculus]	Tle3
Q9DAU7	WAP four-disulfide core domain protein 2 [OS=Mus musculus]	Wfdc2
Q8CA72	Gigaxonin [OS=Mus musculus]	Gan
P56183-1	Ribosomal RNA processing protein 1 homolog A [OS=Mus musculus]	Rrp1
Q60766	Immunity-related GTPase family M protein 1 [OS=Mus musculus]	Irgm1
Q62087	Serum paraoxonase/lactonase 3 [OS=Mus musculus]	Pon3
P29268	Connective tissue growth factor [OS=Mus musculus]	Ccn2
Q8BZH4	Pogo transposable element with ZNF domain [OS=Mus musculus]	Pogz
Q80UP8	sodium-dependent phosphate transporter 2 [OS=Mus musculus]	Slc20a2
Q8CJG1	protein argonaute-1 [OS=Mus musculus]	Ago1
K7N6C2	Cytochrome P450, family 2, subfamily c, polypeptide 68 OS=Mus musculus OX=10090 GN=Cyp2c68 PE=1 SV=1	Cyp2c68
P23780	Beta-galactosidase [OS=Mus musculus]	Glb1
Q8BGF3	WD repeat-containing protein 92 [OS=Mus musculus]	Dnaaf10
Q9EQ32-1	Phosphoinositide 3-kinase adapter protein 1 [OS=Mus musculus]	Pik3ap1
Q8K1C0-1	protein angel homolog 2 [OS=Mus musculus]	Angel2
O54818	tumor protein D53 [OS=Mus musculus]	Tpd52l1
O88958	glucosamine-6-phosphate isomerase 1 [OS=Mus musculus]	Gnpda1
P83887	tubulin gamma-1 chain [OS=Mus musculus]	Tubg1
Q91VX9	Transmembrane protein 168 [OS=Mus musculus]	Tmem168
Q8K4B0	Metastasis-associated protein MTA1 [OS=Mus musculus]	Mta1
E2JF22	Piezo-type mechanosensitive ion channel component 1 [OS=Mus musculus]	Piezo1
Q9CZG9	PDZ domain-containing protein 11 [OS=Mus musculus]	Pdzd11
Q5SXY1-3	Isoform 4 of Cytospin-B [OS=Mus musculus]	Specc1
Q8R086	Sulfite oxidase, mitochondrial [OS=Mus musculus]	Suox
Q61133	Glutathione S-transferase theta-2 [OS=Mus musculus]	Gstt2
Q8CIB6	Transmembrane protein 230 [OS=Mus musculus]	Tmem230
Q99JB8	Protein kinase C and casein kinase II substrate protein 3 [OS=Mus musculus]	Pacsin3
Q9D0L8-1	mRNA cap guanine-N7 methyltransferase [OS=Mus musculus]	Rnmt
Q9JIG8	PRA1 family protein 2 [OS=Mus musculus]	Praf2
Q9JLB0-2	Isoform Alpha of MAGUK p55 subfamily member 6 [OS=Mus musculus]	Pals2
Q99L43	phosphatidate cytidylyltransferase 2 [OS=Mus musculus]	Cds2
Q9ES97-1	Reticulon-3 [OS=Mus musculus]	Rtn3
E9PWW6	Zinc finger CCCH type-containing 7 A OS=Mus musculus OX=10090 GN=Zc3h7a PE=1 SV=1
Q63829	COMM domain-containing protein 3 [OS=Mus musculus]	Commd3
P14873	microtubule-associated protein 1B [OS=Mus musculus]	Map1b
Q91XL3	UDP-glucuronic acid decarboxylase 1 [OS=Mus musculus]	Uxs1
O35988	syndecan-4 [OS=Mus musculus]	Sdc4
Q8BW75	Amine oxidase [flavin-containing] B [OS=Mus musculus]	Maob
Q6PD28	Serine/threonine-protein phosphatase 2A 56 kDa regulatory subunit beta isoform [OS=Mus musculus]	Ppp2r5b
Q8BK63-2	Isoform 2 of Casein kinase I isoform alpha [OS=Mus musculus]	Csnk1a1
Q9QZM4	Tumor necrosis factor receptor superfamily member 10B [OS=Mus musculus]	Tnfrsf10b
Q9Z2D6	Methyl-CpG-binding protein 2 [OS=Mus musculus]	Mecp2
Q78JE5	F-box only protein 22 [OS=Mus musculus]	Fbxo22
Q9CY18	sorting nexin-7 [OS=Mus musculus]	Snx7
O35239	Tyrosine-protein phosphatase non-receptor type 9 [OS=Mus musculus]	Ptpn9
Q60648	Ganglioside GM2 activator [OS=Mus musculus]	Gm2a
O08663	methionine aminopeptidase 2 [OS=Mus musculus]	Metap2
O54734	Dolichyl-diphosphooligosaccharide--protein glycosyltransferase 48 kDa subunit [OS=Mus musculus]	Ddost
Q8VEB4	Group XV phospholipase A2 [OS=Mus musculus]	Pla2g15
Q9QUR7	peptidyl-prolyl cis-trans isomerase NIMA-interacting 1 [OS=Mus musculus]	Pin1
Q8CEC6	Peptidylprolyl isomerase domain and WD repeat-containing protein 1 [OS=Mus musculus]	Ppwd1
Q8CJ19-1	[F-actin]-monooxygenase MICAL3 [OS=Mus musculus]	Mical3
O35657	sialidase-1 [OS=Mus musculus]	Neu1
Q9EQQ9-1	protein O-GlcNAcase [OS=Mus musculus]	Oga
Q9WTK3	Glycosylphosphatidylinositol anchor attachment 1 protein [OS=Mus musculus]	Gpaa1
P35456	Urokinase plasminogen activator surface receptor [OS=Mus musculus]	Plaur
Q91WZ8-1	dysbindin [OS=Mus musculus]	Dtnbp1
Q9D1Q4	Dolichol-phosphate mannosyltransferase subunit 3 [OS=Mus musculus]	Dpm3
Q9Z0R4	Intersectin-1 [OS=Mus musculus]	Itsn1
E9PY16	ArfGAP with dual PH domains 1 OS=Mus musculus OX=10090 GN=Adap1 PE=1 SV=1	Adap1
A2RSJ4	UHRF1-binding protein 1-like [OS=Mus musculus]	Uhrf1bp1l
Q61371	intraflagellar transport protein 88 homolog [OS=Mus musculus]	Ift88
Q8CD54	Piezo-type mechanosensitive ion channel component 2 [OS=Mus musculus]	Piezo2
P62996-1	transformer-2 protein homolog beta [OS=Mus musculus]	LOC101354854; LOC111147512; Tra2b; TRA2B
Q8VEH8	Endoplasmic reticulum lectin 1 [OS=Mus musculus]	Erlec1
P19137	Laminin subunit alpha-1 OS=Mus musculus OX=10090 GN=Lama1 PE=1 SV=2	Lama1
P42232	Signal transducer and activator of transcription 5B [OS=Mus musculus]	Stat5b
Q8BHI7	elongation of very long chain fatty acids protein 5 [OS=Mus musculus]	Elovl5
A2ALS5	Rap1 GTPase-activating protein 1 [OS=Mus musculus]	Rap1gap
Q68FF6	ARF GTPase-activating protein GIT1 [OS=Mus musculus]	Git1
Q7TQK4	exosome complex component RRP40 [OS=Mus musculus]	Exosc3
Q6KCD5-1	Nipped-B-like protein [OS=Mus musculus]	Nipbl
P35583	Hepatocyte nuclear factor 3-beta [OS=Mus musculus]	Foxa2
Q8C3X2	Coiled-coil domain-containing protein 90B, mitochondrial [OS=Mus musculus]	Ccdc90b
Q9D304	E3 ubiquitin-protein ligase RNF128 [OS=Mus musculus]	Rnf128
A0A2I3BQH2	Predicted gene, 49342 (Fragment) OS=Mus musculus OX=10090 GN=Gm49342 PE=1 SV=1	Gm49342
P49722	Proteasome subunit alpha type-2 [OS=Mus musculus]	Psma2
Q91XL1	Leucine-rich HEV glycoprotein OS=Mus musculus OX=10090 GN=Lrg1 PE=1 SV=1	Lrg1
Q9JM96	Cdc42 effector protein 4 [OS=Mus musculus]	Cdc42ep4
Q6PDH0	pleckstrin homology-like domain family B member 1 [OS=Mus musculus]	Phldb1
A0A087WQ44	Snf2-related CREBBP activator protein OS=Mus musculus OX=10090 GN=Srcap PE=1 SV=1	Srcap
Q8R3K3	Pentatricopeptide repeat-containing protein 2, mitochondrial [OS=Mus musculus]	Ptcd2
A0A0U1RNF2	Leucine carboxyl methyltransferase 1 OS=Mus musculus OX=10090 GN=Lcmt1 PE=1 SV=1	Lcmt1
P35585	AP-1 complex subunit mu-1 [OS=Mus musculus]	Ap1m1
O89051	Integral membrane protein 2B [OS=Mus musculus]	Itm2b
Q3UHD6	Sorting nexin-27 [OS=Mus musculus]	Snx27
Q9D6K5	Synaptojanin-2-binding protein [OS=Mus musculus]	Synj2bp
Q64261	Cyclin-dependent kinase 6 [OS=Mus musculus]	Cdk6
Q9DB26	Phytanoyl-CoA dioxygenase domain-containing protein 1 [OS=Mus musculus]	Phyhd1
O88322	Nidogen-2 [OS=Mus musculus]	Nid2
E9PWQ3	Collagen, type VI, alpha 3 OS=Mus musculus OX=10090 GN=Col6a3 PE=1 SV=2	Col6a3
P10493	Nidogen-1 [OS=Mus musculus]	Nid1
Q9DCG9	Multifunctional methyltransferase subunit TRM112-like protein [OS=Mus musculus]	Trmt112
Q8K003	Translation machinery-associated protein 7 [OS=Mus musculus]	Tma7
Q99JZ0	Syntenin-2 [OS=Mus musculus]	Sdcbp2
Q6PB44-1	Tyrosine-protein phosphatase non-receptor type 23 [OS=Mus musculus]	Ptpn23
Q3V3R4	Integrin alpha-1 [OS=Mus musculus]	Itga1
Q8CD10	calcium uptake protein 2, mitochondrial [OS=Mus musculus]	Micu2
Q80Z38	SH3 and multiple ankyrin repeat domains protein 2 [OS=Mus musculus]	Shank2
P49769	Presenilin-1 [OS=Mus musculus]	Psen1
Q6NSR8	Probable aminopeptidase NPEPL1 [OS=Mus musculus]	Npepl1
P15208	insulin receptor [OS=Mus musculus]	Insr
Q924Z4	Ceramide synthase 2 [OS=Mus musculus]	Cers2
P55012	Solute carrier family 12 member 2 [OS=Mus musculus]	Slc12a2
Q91V64	Isochorismatase domain-containing protein 1 [OS=Mus musculus]	Isoc1
Q9CQ86	migration and invasion enhancer 1 [OS=Mus musculus]	Mien1
Q9DBL2	Ganglioside-induced differentiation-associated protein 2 [OS=Mus musculus]	Gdap2
Q9ESL4	mitogen-activated protein kinase kinase kinase 20 [OS=Mus musculus]	Map3k20
A2AIV2-1	protein virilizer homolog [OS=Mus musculus]	Virma
Q99J99	3-mercaptopyruvate sulfurtransferase OS=Mus musculus OX=10090 GN=Mpst PE=1 SV=4	Mpst
Q8C4X2	Casein kinase I isoform gamma-3 [OS=Mus musculus]	Csnk1g3
Q8CIF4	Biotinidase [OS=Mus musculus]	Btd
Q3UPH1	protein PRRC1 [OS=Mus musculus]	Prrc1
Q91X51	Golgi reassembly-stacking protein 1 [OS=Mus musculus]	Gorasp1
Q9DA69-3	Isoform 3 of Intraflagellar transport protein 43 homolog [OS=Mus musculus]	Ift43
Q6ZQI3	Malectin [OS=Mus musculus]	Mlec
Q9WV89	Syntaxin-binding protein 4 [OS=Mus musculus]	Stxbp4
P63030	Mitochondrial pyruvate carrier 1 [OS=Mus musculus]	Mpc1
P32020	Non-specific lipid-transfer protein [OS=Mus musculus]	Scp2
B7ZMP1-1	Probable Xaa-Pro aminopeptidase 3 [OS=Mus musculus]	Xpnpep3
Q99LB0	Deoxynucleotidyltransferase terminal-interacting protein 1 [OS=Mus musculus]	Dnttip1
Q61333	Tumor necrosis factor alpha-induced protein 2 [OS=Mus musculus]	Tnfaip2
Q9CXS4	Centromere protein V [OS=Mus musculus]	Cenpv
O08917	Flotillin-1 [OS=Mus musculus]	Flot1
B0V2N1	Receptor-type tyrosine-protein phosphatase S [OS=Mus musculus]	Ptprs
Q80YV2	Nuclear-interacting partner of ALK [OS=Mus musculus]	Zc3hc1
Q62313	Trans-Golgi network integral membrane protein 1 [OS=Mus musculus]	Tgoln1
O35621	Phosphomannomutase 1 [OS=Mus musculus]	Pmm1
D3Z3N4	Heterogeneous nuclear ribonucleoprotein H3 OS=Mus musculus OX=10090 GN=Hnrnph3 PE=1 SV=1	Hnrnph3
O08641-1	SH3 domain-containing YSC84-like protein 1 [OS=Mus musculus]	Sh3yl1
Q9WU78	Programmed cell death 6-interacting protein [OS=Mus musculus]	Pdcd6ip
Q9JIQ8	Transmembrane protease serine 2 [OS=Mus musculus]	Tmprss2
P45481	CREB-binding protein [OS=Mus musculus]	Crebbp
Q99NH2	Partitioning defective 3 homolog [OS=Mus musculus]	Pard3
Q8VE47	Ubiquitin-like modifier-activating enzyme 5 [OS=Mus musculus]	Uba5
P97379-1	Ras GTPase-activating protein-binding protein 2 [OS=Mus musculus]	G3bp2
Q8BHD7	polypyrimidine tract-binding protein 3 [OS=Mus musculus]	Ptbp3
Q91Z67	SLIT-ROBO Rho GTPase-activating protein 2 [OS=Mus musculus]	Srgap2
P08556	GTPase NRas [OS=Mus musculus]	Nras
Q7TNG5-1	echinoderm microtubule-associated protein-like 2 [OS=Mus musculus]	Eml2
Q8VCH6	Delta(24)-sterol reductase [OS=Mus musculus]	Dhcr24
A2A654	Bromodomain PHD finger transcription factor OS=Mus musculus OX=10090 GN=Bptf PE=1 SV=1	Bptf
P17156	Heat shock-related 70 kDa protein 2 [OS=Mus musculus]	Hspa2
Q8BL95	UPF0769 protein C21orf59 homolog [OS=Mus musculus]	Cfap298
Q8K370	Acyl-CoA dehydrogenase family member 10 [OS=Mus musculus]	Acad10
Q8BTJ4-1	Bis(5'-adenosyl)-triphosphatase ENPP4 [OS=Mus musculus]	Enpp4
P16110	Galectin-3 [OS=Mus musculus]	Lgals3
Q9CYI0	Protein Njmu-R1 [OS=Mus musculus]
Q91V88	Nephronectin [OS=Mus musculus]	Npnt
O09111	NADH dehydrogenase [ubiquinone] 1 beta subcomplex subunit 11, mitochondrial [OS=Mus musculus]	Ndufb11
Q9CR60	vesicle transport protein GOT1B [OS=Mus musculus]	Golt1b
P58854	Gamma-tubulin complex component 3 [OS=Mus musculus]	Tubgcp3
Q8R4U7	Leucine zipper protein 1 [OS=Mus musculus]	Luzp1
Q61753	D-3-phosphoglycerate dehydrogenase [OS=Mus musculus]	Phgdh
Q9D7F7	Charged multivesicular body protein 4c [OS=Mus musculus]	Chmp4c
A2APV2-1	Formin-like protein 2 [OS=Mus musculus]	Fmnl2
Q3UDR8	protein YIPF3 [OS=Mus musculus]	Yipf3
Q9QXZ0	Microtubule-actin cross-linking factor 1 [OS=Mus musculus]	Macf1
Q9JLB2	MAGUK p55 subfamily member 5 [OS=Mus musculus]	Pals1
Q9ESD7-1	dysferlin [OS=Mus musculus]	Dysf
Q8C753-1	Protein KIAA0556 [OS=Mus musculus]	Katnip
Q99LM2	CDK5 regulatory subunit-associated protein 3 [OS=Mus musculus]	Cdk5rap3
Q9D1C8	vacuolar protein sorting-associated protein 28 homolog [OS=Mus musculus]	Vps28
Q99LH1	Nucleolar GTP-binding protein 2 [OS=Mus musculus]	Gnl2
Q01341	Adenylate cyclase type 6 [OS=Mus musculus]	Adcy6
Q8CIV8	Tubulin-specific chaperone E [OS=Mus musculus]	Tbce
Q5XG73	Acyl-CoA-binding domain-containing protein 5 [OS=Mus musculus]	Acbd5
Q5NCR9	Nuclear speckle splicing regulatory protein 1 [OS=Mus musculus]	Nsrp1
Q9JM13	Rab5 GDP/GTP exchange factor [OS=Mus musculus]	Rabgef1
P63154	Crooked neck-like protein 1 [OS=Mus musculus]	Crnkl1
P62322	U6 snRNA-associated Sm-like protein LSm5 [OS=Mus musculus]	Lsm5
Q6PHU5-1	Sortilin [OS=Mus musculus]	Sort1
Q640M1	U3 small nucleolar RNA-associated protein 14 homolog A [OS=Mus musculus]	Utp14a
Q3U308	Cytoplasmic tRNA 2-thiolation protein 2 [OS=Mus musculus]	Ctu2
Q8CHS8	Vacuolar protein sorting-associated protein 37A [OS=Mus musculus]	Vps37a
Q5IRJ6	zinc transporter 9 [OS=Mus musculus]	Slc30a9
Q08639	Transcription factor Dp-1 [OS=Mus musculus]	Tfdp1
Q91XU3	Phosphatidylinositol 5-phosphate 4-kinase type-2 gamma [OS=Mus musculus]	Pip4k2c
Q80WQ2	Protein VAC14 homolog [OS=Mus musculus]	Vac14
P97315	Cysteine and glycine-rich protein 1 [OS=Mus musculus]	Csrp1
Q62179	Semaphorin-4B [OS=Mus musculus]	Sema4b
Q99J56	Derlin-1 [OS=Mus musculus]	Derl1
Q91X43-1	SH3 domain-containing protein 19 [OS=Mus musculus]	Sh3d19
Q9Z2B5	Eukaryotic translation initiation factor 2-alpha kinase 3 [OS=Mus musculus]	Eif2ak3
Q8BHJ5	F-box-like/WD repeat-containing protein TBL1XR1 [OS=Mus musculus]	Tbl1xr1
Q60738	zinc transporter 1 [OS=Mus musculus]	Slc30a1
P21958	Antigen peptide transporter 1 [OS=Mus musculus]	Tap1
P28076	Proteasome subunit beta type-9 [OS=Mus musculus]	Psmb9
O70572	Sphingomyelin phosphodiesterase 2 [OS=Mus musculus]	Smpd2
Q78JW9	Ubiquitin domain-containing protein UBFD1 [OS=Mus musculus]	Ubfd1
Q9D7X3	dual specificity protein phosphatase 3 [OS=Mus musculus]	Dusp3
Q6PGD0-1	All-trans retinoic acid-induced differentiation factor [OS=Mus musculus]	Atraid
Q8BUV8	Protein GPR107 [OS=Mus musculus]	Gpr107
Q3U0V2	Tumor necrosis factor receptor type 1-associated DEATH domain protein [OS=Mus musculus]	Tradd
Q8BGP6	Solute carrier family 25 member 40 [OS=Mus musculus]	Slc25a40
O54984	ATPase ASNA1 [OS=Mus musculus]	Get3
Q8VE04	MOB kinase activator 3B [OS=Mus musculus]	Mob3b
P08607	C4b-binding protein [OS=Mus musculus]	C4bpa
P62254	Ubiquitin-conjugating enzyme E2 G1 [OS=Mus musculus]	Ube2g1
A2AB59-1	Rho GTPase-activating protein 27 [OS=Mus musculus]	Arhgap27
Q9DBG6	Dolichyl-diphosphooligosaccharide--protein glycosyltransferase subunit 2 [OS=Mus musculus]	Rpn2
Q8VDZ4	Palmitoyltransferase ZDHHC5 [OS=Mus musculus]	Zdhhc5
P53808	Phosphatidylcholine transfer protein [OS=Mus musculus]	Pctp
Q8BYW9	EGF domain-specific O-linked N-acetylglucosamine transferase [OS=Mus musculus]	Eogt
Q80UU1	Ankyrin repeat and zinc finger domain-containing protein 1 [OS=Mus musculus]	Ankzf1
Q6ZQK5	Arf-GAP with coiled-coil, ANK repeat and PH domain-containing protein 2 [OS=Mus musculus]	Acap2
E9PUL3	Chloride channel accessory 3B OS=Mus musculus OX=10090 GN=Clca3b PE=1 SV=1	Clca3b
P16675	lysosomal protective protein [OS=Mus musculus]	Ctsa
Q4KMM3-1	Oxidation resistance protein 1 [OS=Mus musculus]	Oxr1
Q3ULB5	Serine/threonine-protein kinase PAK 6 [OS=Mus musculus]	Pak6
Q6VN19	Ran-binding protein 10 [OS=Mus musculus]	Ranbp10
Q9WTN0	geranylgeranyl pyrophosphate synthase [OS=Mus musculus]	Ggps1
Q8CHT3	Integrator complex subunit 5 [OS=Mus musculus]	Ints5
Q9D404	3-oxoacyl-[acyl-carrier-protein] synthase, mitochondrial [OS=Mus musculus]	Oxsm
Q9CPV3	39S ribosomal protein L42, mitochondrial [OS=Mus musculus]	Mrpl42
B2RX12-1	Canalicular multispecific organic anion transporter 2 [OS=Mus musculus]
Q6PHN9	Ras-related protein Rab-35 [OS=Mus musculus]	Rab35
Q9D4H2	GRIP and coiled-coil domain-containing protein 1 [OS=Mus musculus]	Gcc1
O08738	Caspase-6 [OS=Mus musculus]	Casp6
Q9D819	Inorganic pyrophosphatase [OS=Mus musculus]	Ppa1
O09164	Extracellular superoxide dismutase [Cu-Zn] [OS=Mus musculus]	Sod3
Q8K5C0	grainyhead-like protein 2 homolog [OS=Mus musculus]	Grhl2
Q0VG18	Small integral membrane protein 24 [OS=Mus musculus]	Smim24
A2ASQ1-1	Agrin [OS=Mus musculus]	Agrn
Q80V26	Inositol monophosphatase 3 [OS=Mus musculus]	Bpnt2
P48377	MHC class II regulatory factor RFX1 [OS=Mus musculus]	Rfx1
E9PUR0	Ankyrin repeat and KH domain-containing 1 OS=Mus musculus OX=10090 GN=Ankhd1 PE=1 SV=1	Ankhd1
P70297	signal transducing adapter molecule 1 [OS=Mus musculus]	Stam
Q6P5D8	structural maintenance of chromosomes flexible hinge domain-containing protein 1 [OS=Mus musculus]	Smchd1
Q99MI1-4	Isoform 3 of ELKS/Rab6-interacting/CAST family member 1 [OS=Mus musculus]	Erc1
Q8VCF0	Mitochondrial antiviral-signaling protein [OS=Mus musculus]	Mavs
Q9D5T0	ATPase family aaa domain-containing protein 1 [OS=Mus musculus]	Atad1
Q8BFQ4	WD repeat-containing protein 82 [OS=Mus musculus]	Wdr82
Q8VE38-1	Oxidoreductase NAD-binding domain-containing protein 1 [OS=Mus musculus]	Oxnad1
Q811L6	Microtubule-associated serine/threonine-protein kinase 4 [OS=Mus musculus]	Mast4
O35343	Importin subunit alpha-3 [OS=Mus musculus]	Kpna4
P22777	Plasminogen activator inhibitor 1 [OS=Mus musculus]	Serpine1
Q8CAK1	Putative transferase CAF17 homolog, mitochondrial [OS=Mus musculus]	Iba57
Q8R242-1	Di-N-acetylchitobiase [OS=Mus musculus]	Ctbs
Q8K1Y2	Serine/threonine-protein kinase D3 [OS=Mus musculus]	Prkd3
P16330	2',3'-cyclic-nucleotide 3'-phosphodiesterase [OS=Mus musculus]	Cnp
Q8R4K2	Interleukin-1 receptor-associated kinase 4 [OS=Mus musculus]	Irak4
Q9EQH2	endoplasmic reticulum aminopeptidase 1 [OS=Mus musculus]	Erap1
Q6PFD9	nuclear pore complex protein Nup98-Nup96 [OS=Mus musculus]	Nup98
Q8VE10-1	N-alpha-acetyltransferase 40 [OS=Mus musculus]	Naa40
Q8BJU2	tetraspanin-9 [OS=Mus musculus]	Tspan9
O70585	Dystrobrevin beta [OS=Mus musculus]	Dtnb
E9Q137	Testis-expressed gene 264 OS=Mus musculus OX=10090 GN=Tex264 PE=1 SV=1	Tex264
Q60575-1	Kinesin-like protein KIF1B [OS=Mus musculus]	Kif1b
Q924L1	LETM1 domain-containing protein 1 [OS=Mus musculus]	Letmd1
Q8BFP9	[Pyruvate dehydrogenase (Acetyl-transferring)] kinase isozyme 1, mitochondrial [OS=Mus musculus]	Pdk1
Q9Z1M8	Protein Red [OS=Mus musculus]	Ik
Q04735-1	Cyclin-dependent kinase 16 [OS=Mus musculus]	Cdk16
Q8R143	pituitary tumor-transforming gene 1 protein-interacting protein [OS=Mus musculus]	Pttg1ip
Q7TQ65-1	Transmembrane channel-like protein 4 [OS=Mus musculus]	Tmc4
Q3UYI5	Ral guanine nucleotide dissociation stimulator-like 3 [OS=Mus musculus]	Rgl3
Q9CXI0	2-methoxy-6-polyprenyl-1,4-benzoquinol methylase, mitochondrial [OS=Mus musculus]	Coq5
Q6PAL7	AT-hook DNA-binding motif-containing protein 1 [OS=Mus musculus]	Ahdc1
P10810	Monocyte differentiation antigen CD14 [OS=Mus musculus]	Cd14
Q6P5D3-1	putative ATP-dependent RNA helicase DHX57 [OS=Mus musculus]	Dhx57
Q91W53	Golgin subfamily A member 7 [OS=Mus musculus]	Golga7
P22907-1	porphobilinogen deaminase [OS=Mus musculus]	Hmbs
O54791	Transcription factor MafF [OS=Mus musculus]	Maff
Q6PD26	GPI transamidase component PIG-S [OS=Mus musculus]	Pigs
Q8K4L4	Protein POF1B [OS=Mus musculus]	Pof1b
Q99L04	Dehydrogenase/reductase SDR family member 1 [OS=Mus musculus]	Dhrs1
P27546-4	Isoform 4 of Microtubule-associated protein 4 [OS=Mus musculus]	Map4
Q9ERS5	Pleckstrin homology domain-containing family A member 2 [OS=Mus musculus]	Plekha2
Q8R1K1	Ubiquitin-associated domain-containing protein 2 [OS=Mus musculus]	Ubac2
P42227	Signal transducer and activator of transcription 3 [OS=Mus musculus]	Stat3
Q9DC16	Endoplasmic reticulum-Golgi intermediate compartment protein 1 [OS=Mus musculus]	Ergic1
Q8BHC7	Rhomboid-related protein 4 [OS=Mus musculus]	Rhbdd1
Q9Z1X2-1	phosphatidylserine synthase 2 [OS=Mus musculus]	Ptdss2
Q91V76	Ester hydrolase C11orf54 homolog [OS=Mus musculus]
Q9CYW4	Haloacid dehalogenase-like hydrolase domain-containing protein 3 [OS=Mus musculus]	Hdhd3
P18052	Receptor-type tyrosine-protein phosphatase alpha [OS=Mus musculus]	Ptpra
Q8VDI9	Alpha-1,2-mannosyltransferase ALG9 [OS=Mus musculus]	Alg9
Q8BYM8	probable cysteine--tRNA ligase, mitochondrial [OS=Mus musculus]	Cars2
Q8BG30	Negative elongation factor A [OS=Mus musculus]	Nelfa
Q99J83	Autophagy protein 5 [OS=Mus musculus]	Atg5
J3QN89	Angio-associated migratory protein OS=Mus musculus OX=10090 GN=Aamp PE=1 SV=1	Aamp
P70288	Histone deacetylase 2 [OS=Mus musculus]	Hdac2
Q9DD20	Methyltransferase-like protein 7B [OS=Mus musculus]	Mettl7b
Q8VEN2	Placenta-expressed transcript 1 protein [OS=Mus musculus]	Plet1
Q9Z280	Phospholipase D1 [OS=Mus musculus]	Pld1
P97386	DNA ligase 3 [OS=Mus musculus]	Lig3
Q9Z329-1	Inositol 1,4,5-trisphosphate receptor type 2 [OS=Mus musculus]	Itpr2
Q9CW79	Golgin subfamily A member 1 [OS=Mus musculus]	Golga1
G5E829	Plasma membrane calcium-transporting ATPase 1 [OS=Mus musculus]	Atp2b1
E9PZJ8-1	Activating signal cointegrator 1 complex subunit 3 [OS=Mus musculus]	Ascc3
Q5M8N4-2	Isoform 2 of Epimerase family protein SDR39U1 [OS=Mus musculus]	Sdr39u1
O08914	Fatty-acid amide hydrolase 1 [OS=Mus musculus]	Faah
Q3UVK0	Endoplasmic reticulum metallopeptidase 1 [OS=Mus musculus]	Ermp1
Q9D8S9	BolA-like protein 1 [OS=Mus musculus]	Bola1
Q0GNC1	Inverted formin-2 [OS=Mus musculus]	Inf2
Q80W68	Kin of IRRE-like protein 1 [OS=Mus musculus]	Kirrel1
Q61425	Hydroxyacyl-coenzyme A dehydrogenase, mitochondrial [OS=Mus musculus]	Hadh
Q64455	Receptor-type tyrosine-protein phosphatase eta [OS=Mus musculus]	Ptprj
Q6A0A2	la-related protein 4B [OS=Mus musculus]	Larp4b
Q8C850	Scavenger receptor class A member 3 [OS=Mus musculus]	Scara3
Q8R3W2	MCG6979, isoform CRA_a OS=Mus musculus OX=10090 GN=0610009B22Rik PE=2 SV=1	0610009B22Rik
Q8R1S0	Ubiquinone biosynthesis monooxygenase COQ6, mitochondrial [OS=Mus musculus]	Coq6
Q8BG15	CTD small phosphatase-like protein 2 [OS=Mus musculus]	Ctdspl2
P97480	eyes absent homolog 3 [OS=Mus musculus]	Eya3
P14602	Heat shock protein beta-1 [OS=Mus musculus]	Hspb1
P70188-1	Kinesin-associated protein 3 [OS=Mus musculus]	Kifap3
Q5SS80-1	Dehydrogenase/reductase SDR family member 13 [OS=Mus musculus]	Dhrs13
Q0VEE6	zinc finger protein 800 [OS=Mus musculus]	Znf800
Q9D071	MMS19 nucleotide excision repair protein homolog [OS=Mus musculus]	Mms19
P97370	sodium/potassium-transporting ATPase subunit beta-3 [OS=Mus musculus]	Atp1b3
P51658	Estradiol 17-beta-dehydrogenase 2 [OS=Mus musculus]	Hsd17b2
Q9EPL9	Peroxisomal acyl-coenzyme A oxidase 3 [OS=Mus musculus]	Acox3
Q6XPS7	L-threonine aldolase OS=Mus musculus OX=10090 GN=Tha1 PE=1 SV=1	Tha1
Q6PGF3	Mediator of RNA polymerase II transcription subunit 16 [OS=Mus musculus]	Med16
Q924D0	Reticulon-4-interacting protein 1, mitochondrial [OS=Mus musculus]	Rtn4ip1
P58158	Galactosylgalactosylxylosylprotein 3-beta-glucuronosyltransferase 3 [OS=Mus musculus]	B3gat3
Q9JLI6-1	selenocysteine lyase [OS=Mus musculus]	Scly
Q80TE0	RNA polymerase II-associated protein 1 [OS=Mus musculus]	Rpap1
Q80U63	Mitofusin-2 [OS=Mus musculus]	Mfn2
Q04736	tyrosine-protein kinase Yes [OS=Mus musculus]	Yes1
Q8CG50	Ras-related protein Rab-43 [OS=Mus musculus]	Rab43
Q99LC8	Translation initiation factor eIF-2B subunit alpha [OS=Mus musculus]	Eif2b1
Q61553	Fascin [OS=Mus musculus]	Fscn1
Q8BHC4	dephospho-CoA kinase domain-containing protein [OS=Mus musculus]	Dcakd
Q3TIV5-1	Zinc finger CCCH domain-containing protein 15 [OS=Mus musculus]	Zc3h15
Q60751	Insulin-like growth factor 1 receptor [OS=Mus musculus]	Igf1r
C0HKD8	microfibrillar-associated protein 1A [OS=Mus musculus]	Mfap1a
Q4VAC9	Pleckstrin homology domain-containing family G member 3 [OS=Mus musculus]	Plekhg3
Q8VCN5	Cystathionine gamma-lyase [OS=Mus musculus]	Cth
Q99KP3	Lambda-crystallin homolog [OS=Mus musculus]	Cryl1
Q8JZR0	Long-chain-fatty-acid--CoA ligase 5 [OS=Mus musculus]	Acsl5
Q8VEA4	Mitochondrial intermembrane space import and assembly protein 40 [OS=Mus musculus]	Chchd4
Q8JZL3	Thiamine-triphosphatase [OS=Mus musculus]	Thtpa
P42128	Forkhead box protein K1 [OS=Mus musculus]	Foxk1
Q9CQV6	Microtubule-associated proteins 1A/1B light chain 3B [OS=Mus musculus]	Map1lc3b
Q3TYD6	Serine/threonine-protein kinase LMTK2 [OS=Mus musculus]	Lmtk2
P70279	Surfeit locus protein 6 [OS=Mus musculus]	Surf6
Q8C6B2-1	Rhotekin [OS=Mus musculus]	Rtkn
P17809	Solute carrier family 2, facilitated glucose transporter member 1 [OS=Mus musculus]	Slc2a1
Q9ESW8	Pyroglutamyl-peptidase 1 [OS=Mus musculus]	Pgpep1
Q8BIF9	Zinc finger protein 787 [OS=Mus musculus]	Znf787
P62305	small nuclear ribonucleoprotein E [OS=Mus musculus]	Snrpe
Q60767	Lymphocyte antigen 75 [OS=Mus musculus]	Ly75
O08915	AH receptor-interacting protein [OS=Mus musculus]	Aip
Q91YD3	mRNA-decapping enzyme 1A [OS=Mus musculus]	Dcp1a
S4R1W5	RNA-binding motif protein 6 OS=Mus musculus OX=10090 GN=Rbm6 PE=1 SV=1	Rbm6
Q5NCI0-1	Up-regulator of cell proliferation [OS=Mus musculus]	Urgcp
Q99MD6	Thioredoxin reductase 3 [OS=Mus musculus]	Txnrd3
Q9WVK4	EH domain-containing protein 1 [OS=Mus musculus]	Ehd1
P70671	interferon regulatory factor 3 [OS=Mus musculus]	Irf3
P51949	CDK-activating kinase assembly factor MAT1 [OS=Mus musculus]	Mnat1
Q61187	tumor susceptibility gene 101 protein [OS=Mus musculus]	Tsg101
Q9ESE1-1	Lipopolysaccharide-responsive and beige-like anchor protein [OS=Mus musculus]	Lrba
P39876	Metalloproteinase inhibitor 3 [OS=Mus musculus]	Timp3
Q9DBL7	Bifunctional coenzyme A synthase [OS=Mus musculus]	Coasy
A2AHC3-1	Calmodulin-regulated spectrin-associated protein 1 [OS=Mus musculus]	Camsap1
Q8R3L2-1	Transcription factor 25 [OS=Mus musculus]	Tcf25
Q3UHX0-1	nucleolar protein 8 [OS=Mus musculus]	Nol8
Q9R0P3	S-formylglutathione hydrolase [OS=Mus musculus]	Esd
Q8C5H8-1	NAD kinase 2, mitochondrial [OS=Mus musculus]	Nadk2
Q9CQD1	Ras-related protein Rab-5A [OS=Mus musculus]	Rab5a
Q08288	Cell growth-regulating nucleolar protein [OS=Mus musculus]	Lyar
Q8VCA5	Transmembrane protease serine 4 [OS=Mus musculus]	Tmprss4
O08648-1	Mitogen-activated protein kinase kinase kinase 4 [OS=Mus musculus]	Map3k4
Q3V4B5	COMM domain-containing protein 6 [OS=Mus musculus]	Commd6
Q9EQC8	Papillary Renal Cell carcinoma (Translocation-associated) OS=Mus musculus OX=10090 GN=Prcc PE=1 SV=1	Prcc
Q5U4D9	THO complex subunit 6 homolog [OS=Mus musculus]	Thoc6
B1AZA5	Transmembrane protein 245 [OS=Mus musculus]	Tmem245
E9PVZ8	Golgi autoantigen, golgin subfamily b, macrogolgin 1 OS=Mus musculus OX=10090 GN=Golgb1 PE=1 SV=1	Golgb1
A2AT37	UPF2 regulator of nonsense transcripts homolog (Yeast) OS=Mus musculus OX=10090 GN=Upf2 PE=1 SV=1	Upf2
Q9Z2Y8	Pyridoxal phosphate homeostasis protein [OS=Mus musculus]	Plpbp
Q9DBS2	Tumor protein p63-regulated gene 1-like protein [OS=Mus musculus]	Tprg1l
Q9DBU3	serine/threonine-protein kinase RIO3 [OS=Mus musculus]	Riok3
O88643	Serine/threonine-protein kinase PAK 1 [OS=Mus musculus]	Pak1
Q8C0E3	Tripartite motif-containing protein 47 [OS=Mus musculus]	Trim47
P98195-1	Probable phospholipid-transporting ATPase IIB [OS=Mus musculus]	Atp9b
P70245	3-beta-hydroxysteroid-delta(8),delta(7)-isomerase [OS=Mus musculus]	Ebp
Q9R099	Transducin beta-like protein 2 [OS=Mus musculus]	Tbl2
P43406	Integrin alpha-V [OS=Mus musculus]	Itgav
Q64516-1	Isoform 1 of Glycerol kinase [OS=Mus musculus]	Gk
Q8R3L8	Cyclin-dependent kinase 8 [OS=Mus musculus]	Cdk8
Q497V5	S1 RNA-binding domain-containing protein 1 OS=Mus musculus OX=10090 GN=Srbd1 PE=2 SV=3	Srbd1
Q9ERN0	Secretory carrier-associated membrane protein 2 [OS=Mus musculus]	Scamp2
Q9CQU3	Protein RER1 [OS=Mus musculus]	Rer1
Q8BPU7-1	Engulfment and cell motility protein 1 [OS=Mus musculus]	Elmo1
Q8C5L6	Inositol polyphosphate 5-phosphatase K [OS=Mus musculus]	Inpp5k
Q6NVG1	lysophospholipid acyltransferase LPCAT4 [OS=Mus musculus]	Lpcat4
Q9Z110-1	delta-1-pyrroline-5-carboxylate synthase [OS=Mus musculus]	Aldh18a1
Q8K353	Cysteine-rich and transmembrane domain-containing protein 1 [OS=Mus musculus]	Cystm1
Q8CIH9	Amidophosphoribosyltransferase OS=Mus musculus OX=10090 GN=Ppat PE=1 SV=1	Ppat
O54782	Epididymis-specific alpha-mannosidase [OS=Mus musculus]	Man2b2
P12265	beta-glucuronidase [OS=Mus musculus]	Gusb
Q9CQI7	U2 small nuclear ribonucleoprotein B'' [OS=Mus musculus]	Snrpb2
Q99LD8	N(G),N(G)-dimethylarginine dimethylaminohydrolase 2 [OS=Mus musculus]	Ddah2
Q8VHI3	GDP-fucose protein O-fucosyltransferase 2 [OS=Mus musculus]	Pofut2
Q9D786	HAUS augmin-like complex subunit 5 [OS=Mus musculus]	Haus5
Q9CWZ3-2	Isoform 2 of RNA-binding protein 8A [OS=Mus musculus]	Rbm8a
Q9D379	epoxide hydrolase 1 [OS=Mus musculus]	Ephx1
Q6ZQ03-1	Formin-binding protein 4 [OS=Mus musculus]	Fnbp4
O88587-1	Catechol O-methyltransferase [OS=Mus musculus]	Comt
Q9CWU9	Nucleoporin Nup37 [OS=Mus musculus]	Nup37
Q6P5B0	RRP12-like protein [OS=Mus musculus]	Rrp12
Q9CQC7	NADH dehydrogenase [ubiquinone] 1 beta subcomplex subunit 4 [OS=Mus musculus]	Ndufb4
Q99M01	phenylalanine--tRNA ligase, mitochondrial [OS=Mus musculus]	Fars2
Q8BS95	Golgi pH regulator [OS=Mus musculus]	Gpr89
Q8R146	Acylamino-acid-releasing enzyme [OS=Mus musculus]	Apeh
Q9JIA7	Sphingosine kinase 2 [OS=Mus musculus]	Sphk2
Q6GQS1	calcium-binding mitochondrial carrier protein SCaMC-3 [OS=Mus musculus]	Slc25a23
Q6DVA0	LEM domain-containing protein 2 [OS=Mus musculus]	Lemd2
P97494	glutamate--cysteine ligase catalytic subunit [OS=Mus musculus]	Gclc
Q99LH2	phosphatidylserine synthase 1 [OS=Mus musculus]	Ptdss1
Q8N9S3-1	Activator of 90 kDa heat shock protein ATPase homolog 2 [OS=Mus musculus]	Ahsa2
Q8BKJ9	NAD-dependent protein deacetylase sirtuin-7 [OS=Mus musculus]	Sirt7
P35285	Ras-related protein Rab-22A [OS=Mus musculus]	Rab22a
P24549	Retinal dehydrogenase 1 [OS=Mus musculus]	Aldh1a1
P35762	CD81 antigen [OS=Mus musculus]	Cd81
Q9Z1R4	Uncharacterized protein C6orf47 homolog [OS=Mus musculus]	D17h6s53e
Q3UNX5	Acyl-coenzyme A synthetase ACSM3, mitochondrial [OS=Mus musculus]	Acsm3
Q91WJ8	Far upstream element-binding protein 1 [OS=Mus musculus]	Fubp1
Q9EPN1-1	Neurobeachin [OS=Mus musculus]	Nbea
Q3UFM5	nucleolar MIF4G domain-containing protein 1 [OS=Mus musculus]	Nom1
P23249	Putative helicase MOV-10 [OS=Mus musculus]	Mov10
Q8C7X2	ER membrane protein complex subunit 1 [OS=Mus musculus]	Emc1
Q80Y81	Zinc phosphodiesterase ELAC protein 2 [OS=Mus musculus]	Elac2
Q9QUH0	Glutaredoxin-1 [OS=Mus musculus]	Glrx
Q9QZQ8-1	Core histone macro-H2A.1 [OS=Mus musculus]	LOC110307790; Macroh2a1
Q8BWY4	Metallo-beta-lactamase domain-containing protein 1 [OS=Mus musculus]	Mblac1
Q7TPM9	myotubularin-related protein 10 [OS=Mus musculus]	Mtmr10
Q56A08	G patch domain and KOW motifs-containing protein [OS=Mus musculus]	Gpkow
Q9R1Z7	6-pyruvoyl tetrahydrobiopterin synthase [OS=Mus musculus]	Pts
Q08024-1	Core-binding factor subunit beta [OS=Mus musculus]	Cbfb
Q8C854-4	Myelin expression factor 2 [OS=Mus musculus]	Myef2
E9Q6E5	Serine/arginine-rich-splicing factor 11 OS=Mus musculus OX=10090 GN=Srsf11 PE=1 SV=1	Srsf11
Q91Y74	CMP-N-acetylneuraminate-beta-galactosamide-alpha-2,3-sialyltransferase 4 [OS=Mus musculus]	St3gal4
P56135	ATP synthase subunit f, mitochondrial [OS=Mus musculus]	Atp5mf
O08848	60 kDa SS-A/Ro ribonucleoprotein [OS=Mus musculus]	RO60
Q8CB44	GRAM domain-containing protein 4 [OS=Mus musculus]	Gramd4
B9EJR8	Dynein assembly factor 5, axonemal [OS=Mus musculus]	Dnaaf5
Q6NWV3	intraflagellar transport protein 122 homolog [OS=Mus musculus]	Ift122
P98203-1	Armadillo repeat protein deleted in velo-cardio-facial syndrome homolog [OS=Mus musculus]	Arvcf
Q8R5F7-1	Interferon-induced helicase C domain-containing protein 1 [OS=Mus musculus]	Ifih1
Q9EPK2	Protein XRP2 [OS=Mus musculus]	Rp2
Q8K354	Carbonyl reductase [NADPH] 3 [OS=Mus musculus]	Cbr3
Q64324	Syntaxin-binding protein 2 [OS=Mus musculus]	Stxbp2
Q80Y17	Lethal(2) giant larvae protein homolog 1 [OS=Mus musculus]	Llgl1
Q9D0G0	28S ribosomal protein S30, mitochondrial [OS=Mus musculus]	Mrps30
Q3UGF1	WD repeat-containing protein 19 [OS=Mus musculus]	Wdr19
Q7TN05	AP-1 complex subunit sigma-3 [OS=Mus musculus]	Ap1s3
Q91VU6	DDB1- and CUL4-associated factor 11 [OS=Mus musculus]	Dcaf11
Q61789	Laminin subunit alpha-3 [OS=Mus musculus]	Lama3
O88874	Cyclin-K [OS=Mus musculus]	Ccnk
Q9EQ61	Pescadillo homolog [OS=Mus musculus]	Pes1
Q91YQ5	Dolichyl-diphosphooligosaccharide--protein glycosyltransferase subunit 1 [OS=Mus musculus]	Rpn1
Q921I6	SH3 domain-binding protein 4 [OS=Mus musculus]	Sh3bp4
Q9ES00	Ubiquitin conjugation factor E4 B [OS=Mus musculus]	Ube4b
Q8C8U0-1	Liprin-beta-1 [OS=Mus musculus]	Ppfibp1
Q6PGL7-1	WASH complex subunit 2 [OS=Mus musculus]	Washc2
Q9R1Q6	Transmembrane protein 176B [OS=Mus musculus]	Tmem176b
Q99JW5	Epithelial cell adhesion molecule [OS=Mus musculus]	Epcam
Q99MN9	propionyl-CoA carboxylase beta chain, mitochondrial [OS=Mus musculus]	Pccb
Q8CG48	structural maintenance of chromosomes protein 2 [OS=Mus musculus]	Smc2
Q6PGG6	Guanine nucleotide-binding protein-like 3-like protein [OS=Mus musculus]	Gnl3l
Q9QUJ7-1	Long-chain-fatty-acid--CoA ligase 4 [OS=Mus musculus]	Acsl4
Q61070	Etoposide-induced protein 2.4 [OS=Mus musculus]	Ei24
Q8CEC0	Nuclear pore complex protein Nup88 [OS=Mus musculus]	Nup88
E9QAT4	Protein transport protein Sec16A OS=Mus musculus OX=10090 GN=Sec16a PE=1 SV=1	Sec16a
Q8R332	Nucleoporin p58/p45 [OS=Mus musculus]	Nup58
Q3URV1-1	Protein broad-minded [OS=Mus musculus]	Tbc1d32
Q9D5S7	leucine-rich repeat and guanylate kinase domain-containing protein [OS=Mus musculus]	Lrguk
Q61712	DnaJ homolog subfamily C member 1 [OS=Mus musculus]	Dnajc1
O35900	U6 snRNA-associated Sm-like protein LSm2 [OS=Mus musculus]	Lsm2
P27808	alpha-1,3-mannosyl-glycoprotein 2-beta-N-acetylglucosaminyltransferase [OS=Mus musculus]	Mgat1
Q8BYC6	Serine/threonine-protein kinase TAO3 [OS=Mus musculus]	Taok3
Q80SY5	Pre-mRNA-splicing factor 38B [OS=Mus musculus]	Prpf38b
Q8R3I3	Conserved oligomeric Golgi complex subunit 6 [OS=Mus musculus]	Cog6
Q80VC9	Calmodulin-regulated spectrin-associated protein 3 [OS=Mus musculus]	Camsap3
Q3TBW2	39S ribosomal protein L10, mitochondrial [OS=Mus musculus]	Mrpl10
Q99JB2	Stomatin-like protein 2, mitochondrial [OS=Mus musculus]	Stoml2
Q8R2U6	Diphosphoinositol polyphosphate phosphohydrolase 2 [OS=Mus musculus]	Nudt4
Q8R5F8	Epidermal growth factor receptor kinase substrate 8-like protein 1 [OS=Mus musculus]	Eps8l1
P26187	Methylated-DNA--protein-cysteine methyltransferase [OS=Mus musculus]	Mgmt
B1AVZ0	Uracil phosphoribosyltransferase homolog [OS=Mus musculus]	Uprt
Q922M3	BTB/POZ domain-containing adapter for CUL3-mediated RhoA degradation protein 3 [OS=Mus musculus]	Kctd10
Q8R3T5	Syntaxin-binding protein 6 [OS=Mus musculus]	Stxbp6
P48453-1	serine/threonine-protein phosphatase 2B catalytic subunit beta isoform [OS=Mus musculus]	Ppp3cb
Q06180-1	Tyrosine-protein phosphatase non-receptor type 2 [OS=Mus musculus]	Ptpn2
P47199	Quinone oxidoreductase [OS=Mus musculus]	Cryz
Q9Z2G6-1	Protein sel-1 homolog 1 [OS=Mus musculus]	Sel1l
Q920A5	Retinoid-inducible serine carboxypeptidase [OS=Mus musculus]	Scpep1
Q8BGT1	Leucine-rich repeat transmembrane protein FLRT3 [OS=Mus musculus]	Flrt3
Q9WTR5	cadherin-13 [OS=Mus musculus]	Cdh13
Q91X52	L-xylulose reductase [OS=Mus musculus]	Dcxr
Q9CWX2	Complex I intermediate-associated protein 30, mitochondrial [OS=Mus musculus]	Ndufaf1
Q9DCH6	AN1-type zinc finger protein 6 [OS=Mus musculus]	Zfand6
Q9WVR4	Fragile X mental retardation syndrome-related protein 2 [OS=Mus musculus]	Fxr2
Q8C079	striatin-interacting protein 1 [OS=Mus musculus]	Strip1
Q9JI13-1	Something about silencing protein 10 [OS=Mus musculus]	Utp3
P58022	Lysyl oxidase homolog 2 [OS=Mus musculus]	Loxl2
Q8R1M2	Histone H2A.J [OS=Mus musculus]	H2aj
E9Q414	apolipoprotein B-100 [OS=Mus musculus]	Apob
Q8CCJ3-3	E3 UFM1-protein ligase 1 [OS=Mus musculus]	Ufl1
P40237	CD82 antigen [OS=Mus musculus]	Cd82
Q8BXQ2	GPI transamidase component PIG-T [OS=Mus musculus]	Pigt
Q80X85	28S ribosomal protein S7, mitochondrial [OS=Mus musculus]	Mrps7
P19258	Protein Mpv17 [OS=Mus musculus]	Mpv17
Q9Z0E0-1	Neurochondrin [OS=Mus musculus]	Ncdn
P11438	Lysosome-associated membrane glycoprotein 1 [OS=Mus musculus]	Lamp1
B2RXM2	EG627828 protein OS=Mus musculus OX=10090 GN=Gm6793 PE=1 SV=1	Gm6793
P21271	unconventional myosin-Vb [OS=Mus musculus]	Myo5b
A6H630-1	protein-glutamate O-methyltransferase [OS=Mus musculus]	Armt1
Q9D787	Peptidyl-prolyl cis-trans isomerase-like 2 [OS=Mus musculus]	Ppil2
P46662-2	Isoform 2 of Merlin [OS=Mus musculus]	Nf2
Q8K2J7	RELT-like protein 1 [OS=Mus musculus]	Rell1
P17047-3	Isoform LAMP-2C of Lysosome-associated membrane glycoprotein 2 [OS=Mus musculus]	Lamp2
Q8R326	Paraspeckle component 1 [OS=Mus musculus]	Pspc1
P56376	Acylphosphatase-1 [OS=Mus musculus]	Acyp1
Q9WTX8-1	mitotic spindle assembly checkpoint protein MAD1 [OS=Mus musculus]	Mad1l1
Q9CX86	Heterogeneous nuclear ribonucleoprotein A0 [OS=Mus musculus]	Hnrnpa0
P25911-2	Isoform 2 of Tyrosine-protein kinase Lyn [OS=Mus musculus]	Lyn
Q80U35	Rho guanine nucleotide exchange factor 17 [OS=Mus musculus]	Arhgef17
Q8R3N6	THO complex subunit 1 [OS=Mus musculus]	Thoc1
Q9D967	Magnesium-dependent phosphatase 1 [OS=Mus musculus]	Mdp1
Q8BH74	Nuclear pore complex protein Nup107 [OS=Mus musculus]	Nup107
Q8VBV7	COP9 signalosome complex subunit 8 [OS=Mus musculus]	Cops8
P01901	H-2 class I histocompatibility antigen, K-B alpha chain [OS=Mus musculus]	H2-K1
Q4U2R1	E3 ubiquitin-protein ligase HERC2 [OS=Mus musculus]	Herc2
Q8CHY3	dymeclin [OS=Mus musculus]	Dym
Q99KE1	NAD-dependent malic enzyme, mitochondrial [OS=Mus musculus]	Me2
Q91XE4	N-acyl-aromatic-L-amino acid amidohydrolase (carboxylate-forming) [OS=Mus musculus]	Acy3
Q8BGQ1	Spermatogenesis-defective protein 39 homolog [OS=Mus musculus]	Vipas39
Q9CYH6	Ribosome biogenesis regulatory protein homolog [OS=Mus musculus]	Rrs1
Q91WL0	Epidermal growth factor receptor kinase substrate 8-like protein 3 [OS=Mus musculus]	Eps8l3
Q8BKX1-2	Isoform 2 of Brain-specific angiogenesis inhibitor 1-associated protein 2 [OS=Mus musculus]	Baiap2
Q7TT18-1	activating transcription factor 7-interacting protein 1 [OS=Mus musculus]	Atf7ip
O88811-1	Signal transducing adapter molecule 2 [OS=Mus musculus]	Stam2
Q8C167	prolyl endopeptidase-like [OS=Mus musculus]	Prepl
Q6P4S6	Serine/threonine-protein kinase SIK3 [OS=Mus musculus]	Sik3
Q61136	Serine/threonine-protein kinase PRP4 homolog [OS=Mus musculus]	Prpf4b
A2AJI0	MAP7 domain-containing protein 1 [OS=Mus musculus]	Map7d1
Q8K419	galectin-4 [OS=Mus musculus]	Lgals4
O70310	glycylpeptide N-tetradecanoyltransferase 1 [OS=Mus musculus]	Nmt1
A2AJT4	Arginine/serine-rich protein PNISR [OS=Mus musculus]	Pnisr
Q9ERR1-1	Nuclear distribution protein nudE-like 1 [OS=Mus musculus]	Ndel1
Q9ERE7	LRP chaperone MESD [OS=Mus musculus]	Mesd
Q9D1M7	Peptidyl-prolyl cis-trans isomerase FKBP11 [OS=Mus musculus]	Fkbp11
P62342	Thioredoxin reductase-like selenoprotein T [OS=Mus musculus]	Selenot
Q7TSV4	Phosphoglucomutase-2 [OS=Mus musculus]	Pgm2
Q60902-1	Epidermal growth factor receptor substrate 15-like 1 [OS=Mus musculus]	Eps15l1
Q9JI75	Ribosyldihydronicotinamide dehydrogenase [quinone] [OS=Mus musculus]	Nqo2
Q8BGB7	Enolase-phosphatase E1 [OS=Mus musculus]	Enoph1
Q9JJW0	Peroxisomal membrane protein 4 [OS=Mus musculus]	Pxmp4
Q8BP71-1	RNA binding protein fox-1 homolog 2 [OS=Mus musculus]	Rbfox2
Q4VBE8	WD repeat-containing protein 18 [OS=Mus musculus]	Wdr18
B1AY13	Ubiquitin carboxyl-terminal hydrolase 24 [OS=Mus musculus]	Usp24
Q9ET22	Dipeptidyl peptidase 2 [OS=Mus musculus]	Dpp7
Q80ZA4-1	Fibrocystin-L [OS=Mus musculus]	Pkhd1l1
Q9DBE0	Cysteine sulfinic acid decarboxylase [OS=Mus musculus]	Csad
P25976-1	Nucleolar transcription factor 1 [OS=Mus musculus]	Ubtf
Q8JZM2	Proline-rich protein 15-like protein [OS=Mus musculus]	Prr15l
Q91VN4	MICOS complex subunit mic25 [OS=Mus musculus]	Chchd6
Q64511	DNA topoisomerase 2-beta [OS=Mus musculus]	Top2b
Q6ZPY7	Lysine-specific demethylase 3B [OS=Mus musculus]	Kdm3b
Q8K1M6-5	Isoform 5 of Dynamin-1-like protein [OS=Mus musculus]	Dnm1l
P51859	hepatoma-derived growth factor [OS=Mus musculus]	Hdgf
P97300	Neuroplastin [OS=Mus musculus]	Nptn
Q91V08	C-type lectin domain family 2 member D [OS=Mus musculus]	Clec2d
P52875	Transmembrane protein 165 [OS=Mus musculus]	Tmem165
Q3TDD9-1	Protein phosphatase 1 regulatory subunit 21 [OS=Mus musculus]	Ppp1r21
Q80TN4	DnaJ homolog subfamily C member 16 [OS=Mus musculus]	Dnajc16
Q3UM18	Large subunit GTPase 1 homolog [OS=Mus musculus]	Lsg1
Q9EQ28	DNA polymerase delta subunit 3 [OS=Mus musculus]	Pold3
Q99JV5	stAR-related lipid transfer protein 4 [OS=Mus musculus]	Stard4
Q9EPQ7	stAR-related lipid transfer protein 5 [OS=Mus musculus]	Stard5
Q2TBE6	Phosphatidylinositol 4-kinase type 2-alpha [OS=Mus musculus]	Pi4k2a
Q3UMU9	Hepatoma-derived growth factor-related protein 2 [OS=Mus musculus]	Hdgfl2
Q45VK7	Cytoplasmic dynein 2 heavy chain 1 [OS=Mus musculus]	Dync2h1
P30285	Cyclin-dependent kinase 4 [OS=Mus musculus]	Cdk4
Q9CR47	Ribosome biogenesis protein NSA2 homolog [OS=Mus musculus]	Nsa2
Q6QD59	Vesicle transport protein SEC20 [OS=Mus musculus]	Bnip1
Q9JI11	serine/threonine-protein kinase 4 [OS=Mus musculus]	Stk4
Q3V009	Transmembrane emp24 domain-containing protein 1 [OS=Mus musculus]	Tmed1
Q9CWL8	Beta-catenin-like protein 1 [OS=Mus musculus]	Ctnnbl1
Q8JZZ7	Adhesion G protein-coupled receptor L2 [OS=Mus musculus]	Adgrl2
P84084	ADP-ribosylation factor 5 [OS=Mus musculus]	Arf5
Q9Z2D8-1	methyl-CpG-binding domain protein 3 [OS=Mus musculus]	Mbd3
Q9JMH9	Unconventional myosin-XVIIIa [OS=Mus musculus]	Myo18a
Q9WV54	Acid ceramidase [OS=Mus musculus]	Asah1
Q8R5K4	Nucleolar protein 6 [OS=Mus musculus]	Nol6
Q99N17	Cytochrome P450 CYP4F16 OS=Mus musculus OX=10090 GN=Cyp4f16 PE=1 SV=1	Cyp4f16
Q61382	TNF receptor-associated factor 4 [OS=Mus musculus]	Traf4
Q8R1V4	Transmembrane emp24 domain-containing protein 4 [OS=Mus musculus]	Tmed4
Q8K021	Secretory carrier-associated membrane protein 1 [OS=Mus musculus]	Scamp1
P17439	glucosylceramidase [OS=Mus musculus]	Gba
Q9WV68	Peroxisomal 2,4-dienoyl-CoA reductase [OS=Mus musculus]	Decr2
P57016	Ladinin-1 [OS=Mus musculus]	Lad1
Q9JHW2	Omega-amidase NIT2 [OS=Mus musculus]	Nit2
Q8K385	Ferric-chelate reductase 1 [OS=Mus musculus]	FRRS1
Q99M28	RNA-binding protein with serine-rich domain 1 [OS=Mus musculus]	Rnps1
Q8BU11	TOX high mobility group box family member 4 [OS=Mus musculus]	Tox4
P97429	annexin A4 [OS=Mus musculus]	Anxa4
Q8CIH5	1-phosphatidylinositol 4,5-bisphosphate phosphodiesterase gamma-2 [OS=Mus musculus]	Plcg2
O54790	transcription factor MafG [OS=Mus musculus]	Mafg
Q6PD21	SH2 domain-containing adapter protein B [OS=Mus musculus]	Shb
Q99KI3	ER membrane protein complex subunit 3 [OS=Mus musculus]	Emc3
Q8K135	Dyslexia-associated protein KIAA0319-like protein [OS=Mus musculus]	Kiaa0319l
B1AVY7	Kinesin-like protein KIF16B [OS=Mus musculus]	Kif16b
Q6ZPR5-1	Sphingomyelin phosphodiesterase 4 [OS=Mus musculus]	Smpd4
Q9EQ08	Heparan N-sulfatase OS=Mus musculus OX=10090 GN=Sgsh PE=1 SV=1	Sgsh
E9PY46	Intraflagellar transport protein 140 homolog [OS=Mus musculus]	Ift140
E9Q6J5	Biorientation of chromosomes in cell division protein 1-like 1 [OS=Mus musculus]	Bod1l
Q811D0	Disks large homolog 1 [OS=Mus musculus]	Dlg1
Q60953-1	Protein PML [OS=Mus musculus]	Pml
O70279	Protein DGCR14 [OS=Mus musculus]	Ess2
Q61183-1	Poly(A) polymerase alpha [OS=Mus musculus]	Papola
Q8C7V8-1	Coiled-coil domain-containing protein 134 [OS=Mus musculus]	Ccdc134
O88939-1	Zinc finger and BTB domain-containing protein 7A [OS=Mus musculus]	Zbtb7a
Q6S5C2	N-acetylglucosamine-1-phosphotransferase subunit gamma [OS=Mus musculus]	Gnptg
Q9DBF1	Alpha-aminoadipic semialdehyde dehydrogenase [OS=Mus musculus]	Aldh7a1
Q8VHX6-1	Filamin-C [OS=Mus musculus]	Flnc
Q924K8	Metastasis-associated protein MTA3 [OS=Mus musculus]	Mta3
B1AZI6	THO complex subunit 2 [OS=Mus musculus]	Thoc2
E9Q411	Neuroblastoma-amplified sequence OS=Mus musculus OX=10090 GN=Nbas PE=1 SV=1	Nbas
Q99J39-1	Malonyl-CoA decarboxylase, mitochondrial [OS=Mus musculus]	Mlycd
Q9Z0W3	nuclear pore complex protein Nup160 [OS=Mus musculus]	Nup160
Q8CE96	tRNA (adenine(58)-N(1))-methyltransferase non-catalytic subunit TRM6 [OS=Mus musculus]	Trmt6
Q9WU40-1	inner nuclear membrane protein Man1 [OS=Mus musculus]	Lemd3
Q0P678	Zinc finger CCCH domain-containing protein 18 [OS=Mus musculus]	Zc3h18
O70551	SRSF protein kinase 1 [OS=Mus musculus]	Srpk1
O89001	Carboxypeptidase D [OS=Mus musculus]	Cpd
O55229	Choline/ethanolamine kinase [OS=Mus musculus]	Chkb
Q8BRN9	Coiled-coil and C2 domain-containing protein 1B [OS=Mus musculus]	Cc2d1b
P10404	MLV-related proviral Env polyprotein [OS=Mus musculus]
Q9DC50	peroxisomal carnitine O-octanoyltransferase [OS=Mus musculus]	Crot
Q8K274	Ketosamine-3-kinase [OS=Mus musculus]	Fn3krp
Q3TIX6	Far upstream element (FUSE)-binding protein 3 OS=Mus musculus OX=10090 GN=Fubp3 PE=1 SV=1	Fubp3
Q9D6T0-1	nitric oxide synthase-interacting protein [OS=Mus musculus]	Nosip
Q9JLZ3	methylglutaconyl-CoA hydratase, mitochondrial [OS=Mus musculus]	Auh
Q68EF0	Rab-3A-interacting protein [OS=Mus musculus]	Rab3ip
Q9R1T4	Septin-6 [OS=Mus musculus]	Septin6
Q9DC71	28S ribosomal protein S15, mitochondrial [OS=Mus musculus]	Mrps15
Q91XI1	tRNA-dihydrouridine(47) synthase [NAD(P)(+)]-like [OS=Mus musculus]	Dus3l
Q8VBT0	Thioredoxin-related transmembrane protein 1 [OS=Mus musculus]	Tmx1
Q99JR6	Nicotinamide/nicotinic acid mononucleotide adenylyltransferase 3 [OS=Mus musculus]	Nmnat3
P10922	Histone H1.0 [OS=Mus musculus]	H1-0
Q9CQ22	ragulator complex protein LAMTOR1 [OS=Mus musculus]	Lamtor1
Q9CWH5	tRNA (guanine(10)-N2)-methyltransferase homolog [OS=Mus musculus]	Trmt11
A2A484	Zinc finger, MYND-type-containing 8 OS=Mus musculus OX=10090 GN=Zmynd8 PE=1 SV=1	Zmynd8
Q61771	Kinesin-like protein KIF3B [OS=Mus musculus]	Kif3b
Q3U5F4	YrdC domain-containing protein, mitochondrial [OS=Mus musculus]	Yrdc
Q69Z37	sterile alpha motif domain-containing protein 9-like [OS=Mus musculus]	Samd9l
Q9WU56	tRNA pseudouridine synthase A [OS=Mus musculus]	Pus1
Q922H2	[Pyruvate dehydrogenase (acetyl-transferring)] kinase isozyme 3, mitochondrial [OS=Mus musculus]	Pdk3
Q8BYK6-3	Isoform 3 of YTH domain-containing family protein 3 [OS=Mus musculus]	Ythdf3
Q8BZA9	Fructose-2,6-bisphosphatase TIGAR [OS=Mus musculus]	Tigar
P05480	Neuronal proto-oncogene tyrosine-protein kinase Src [OS=Mus musculus]	Src
P21279	Guanine nucleotide-binding protein G(Q) subunit alpha [OS=Mus musculus]	Gnaq
P62137	serine/threonine-protein phosphatase PP1-alpha catalytic subunit [OS=Mus musculus]	Ppp1ca
Q8JZV7	N-acetylglucosamine-6-phosphate deacetylase [OS=Mus musculus]	Amdhd2
Q99KW3	TRIO and F-actin-binding protein [OS=Mus musculus]	Triobp
Q921G6	Leucine-rich repeat and calponin homology domain-containing protein 4 [OS=Mus musculus]	Lrch4
Q64331	Unconventional myosin-VI [OS=Mus musculus]	Myo6
P50136	2-oxoisovalerate dehydrogenase subunit alpha, mitochondrial [OS=Mus musculus]	Bckdha
Q9Z2C5	Myotubularin [OS=Mus musculus]	Mtm1
Q8BTU1-1	Cilia- and flagella-associated protein 20 [OS=Mus musculus]	Cfap20; CFAP20; CP080; LOC101349265; LOC103075407; LOC111157374; LOC112837151
P01899	H-2 class I histocompatibility antigen, D-B alpha chain [OS=Mus musculus]	H2-D1
P15920	V-type proton ATPase 116 kDa subunit a isoform 2 [OS=Mus musculus]	Atp6v0a2
P97366	ecotropic viral integration site 5 protein [OS=Mus musculus]	Evi5
P11276	fibronectin [OS=Mus musculus]	Fn1
Q14AX6-1	Cyclin-dependent kinase 12 [OS=Mus musculus]	Cdk12
P26040	Ezrin [OS=Mus musculus]	Ezr
Q62181	Semaphorin-3C [OS=Mus musculus]	Sema3c
Q148V7-1	LisH domain and HEAT repeat-containing protein KIAA1468 [OS=Mus musculus]	Relch
Q9WUZ9	Ectonucleoside triphosphate diphosphohydrolase 5 [OS=Mus musculus]	Entpd5
P49442	Inositol polyphosphate 1-phosphatase [OS=Mus musculus]	Inpp1
P14152	Malate dehydrogenase, cytoplasmic [OS=Mus musculus]	Mdh1
Q9CX34	Protein SGT1 homolog [OS=Mus musculus]	Sugt1
Q8K1J5	Protein SDE2 homolog [OS=Mus musculus]	Sde2
Q80X73	Protein pelota homolog [OS=Mus musculus]	Pelo
Q9CQV7	mitochondrial import inner membrane translocase subunit TIM14 [OS=Mus musculus]	Dnajc19
P25911-1	Tyrosine-protein kinase Lyn [OS=Mus musculus]	Lyn
P45377	Aldose reductase-related protein 2 [OS=Mus musculus]	Akr1b8
P56695	Wolframin [OS=Mus musculus]	Wfs1
Q68FH0	Plakophilin-4 [OS=Mus musculus]	Pkp4
P05132-1	cAMP-dependent protein kinase catalytic subunit alpha [OS=Mus musculus]	Prkaca
Q9ER64	Oxysterol-binding protein-related protein 5 [OS=Mus musculus]	Osbpl5
Q9CQY6	Ubiquinol-cytochrome-c reductase complex assembly factor 2 [OS=Mus musculus]	Uqcc2
Q09XV5	Chromodomain-helicase-dna-binding protein 8 [OS=Mus musculus]	Chd8
Q91XU0-1	ATPase WRNIP1 [OS=Mus musculus]	Wrnip1
Q8K2V1-1	Serine/threonine-protein phosphatase 4 regulatory subunit 1 [OS=Mus musculus]	Ppp4r1
Q8BR70	Protein YIPF6 [OS=Mus musculus]	Yipf6
Q91W89	alpha-mannosidase 2C1 [OS=Mus musculus]	Man2c1
Q6AW69-1	Cingulin-like protein 1 [OS=Mus musculus]	Cgnl1
P54726	UV excision repair protein RAD23 homolog A [OS=Mus musculus]	Rad23a
A2ALU4	Protein Shroom2 [OS=Mus musculus]	Shroom2
Q9DCL2	MIP18 family protein FAM96A [OS=Mus musculus]	Ciao2a
Q8BGT9	Polypeptide N-acetylgalactosaminyltransferase 12 [OS=Mus musculus]	Galnt12
P51569	alpha-galactosidase A [OS=Mus musculus]	Gla
Q69ZP3-1	Probable hydrolase PNKD [OS=Mus musculus]	Pnkd
Q9D032-1	Single-stranded DNA-binding protein 3 [OS=Mus musculus]	LOC111143599; Ssbp3; SSBP3
Q9ES89	Exostosin-like 2 [OS=Mus musculus]	Extl2
P70195	Proteasome subunit beta type-7 [OS=Mus musculus]	Psmb7
Q62245	Son of sevenless homolog 1 [OS=Mus musculus]	Sos1
P10648	Glutathione S-transferase A2 [OS=Mus musculus]	Gsta2
Q63844	mitogen-activated protein kinase 3 [OS=Mus musculus]	Mapk3
P62915	Transcription initiation factor IIB [OS=Mus musculus]	Gtf2b
P39098-1	mannosyl-oligosaccharide 1,2-alpha-mannosidase IB [OS=Mus musculus]	Man1a2
Q3UI43	BRISC and BRCA1-A complex member 1 [OS=Mus musculus]	Babam1
Q61112-1	45 kDa calcium-binding protein [OS=Mus musculus]	Sdf4
A2ASS6	Titin [OS=Mus musculus]	Ttn
Q80YV3	Transformation/transcription domain-associated protein [OS=Mus musculus]	Trrap
P08228	Superoxide dismutase [Cu-Zn] [OS=Mus musculus]	Sod1
O70570	Polymeric immunoglobulin receptor [OS=Mus musculus]	Pigr
Q6P2K6-1	Serine/threonine-protein phosphatase 4 regulatory subunit 3A [OS=Mus musculus]	Ppp4r3a
Q9DB41-1	Mitochondrial glutamate carrier 2 [OS=Mus musculus]	Slc25a18
Q58A65	C-jun-amino-terminal kinase-interacting protein 4 [OS=Mus musculus]	Spag9
O88325	Alpha-N-acetylglucosaminidase OS=Mus musculus OX=10090 GN=Naglu PE=1 SV=1	Naglu
Q5I012-1	Putative sodium-coupled neutral amino acid transporter 10 [OS=Mus musculus]	Slc38a10
Q8R088-1	Golgi phosphoprotein 3-like [OS=Mus musculus]	Golph3l
Q99M87-1	DnaJ homolog subfamily A member 3, mitochondrial [OS=Mus musculus]	Dnaja3
Q8K1N1	Calcium-independent phospholipase A2-gamma [OS=Mus musculus]	Pnpla8
L7N466	5-formyltetrahydrofolate cyclo-ligase OS=Mus musculus OX=10090 GN=Mthfsl PE=1 SV=1	Mthfsl
Q6PDN3-1	Myosin light chain kinase, smooth muscle [OS=Mus musculus]	Mylk
Q9DCB8	iron-sulfur cluster assembly 2 homolog, mitochondrial [OS=Mus musculus]	Isca2
Q9CQU5	ZW10 interactor [OS=Mus musculus]	Zwint
Q9ES28-1	Rho guanine nucleotide exchange factor 7 [OS=Mus musculus]	Arhgef7
Q8VEJ9	Vacuolar protein sorting-associated protein 4A [OS=Mus musculus]	Vps4a
O88829	Lactosylceramide alpha-2,3-sialyltransferase [OS=Mus musculus]	St3gal5
Q62036	centrosomal protein of 131 kDa [OS=Mus musculus]	Cep131
P08030	Adenine phosphoribosyltransferase [OS=Mus musculus]	Aprt
Q9D2U9	Histone H2B type 3-A [OS=Mus musculus]	Hist3h2ba
Q8BVL3	Sorting nexin-17 [OS=Mus musculus]	Snx17
Q9ESP1	Stromal cell-derived factor 2-like protein 1 [OS=Mus musculus]	Sdf2l1
Q8CIB5	Fermitin family homolog 2 [OS=Mus musculus]	Fermt2
Q9JHD1	Histone acetyltransferase KAT2B [OS=Mus musculus]	Kat2b
Q62523	Zyxin [OS=Mus musculus]	Zyx
O88559-1	Menin [OS=Mus musculus]	Men1
Q6NZF1	Zinc finger CCCH domain-containing protein 11A [OS=Mus musculus]	Zc3h11a
Q8K2F8	protein LSM14 homolog A [OS=Mus musculus]	Lsm14a
Q99LJ0	CTTNBP2 N-terminal-like protein [OS=Mus musculus]	Cttnbp2nl
Q8CFX1	GDH/6PGL endoplasmic bifunctional protein [OS=Mus musculus]	H6pd
Q8K330	Protein phosphatase Slingshot homolog 3 [OS=Mus musculus]	Ssh3
Q9ER41	Torsin-1B [OS=Mus musculus]	Tor1b
Q8R3Y8	Interferon regulatory factor 2-binding protein 1 [OS=Mus musculus]	Irf2bp1
Q9DAU1	Protein canopy homolog 3 [OS=Mus musculus]	Cnpy3
Q9WVE8	Protein kinase C and casein kinase substrate in neurons protein 2 [OS=Mus musculus]	Pacsin2
Q3UHC7	Disabled homolog 2-interacting protein [OS=Mus musculus]	Dab2ip
Q6ZPU9-1	KIF1-binding protein [OS=Mus musculus]	Kifbp
Q9CRD0-1	OCIA domain-containing protein 1 [OS=Mus musculus]	Ociad1
Q99JT1	Glutamyl-tRNA(Gln) amidotransferase subunit B, mitochondrial [OS=Mus musculus]	Gatb
Q8BGA7	Uncharacterized protein C7orf26 homolog [OS=Mus musculus]
O88271	Craniofacial development protein 1 [OS=Mus musculus]	Cfdp1
Q9D8M4	60S ribosomal protein L7-like 1 [OS=Mus musculus]	Rpl7l1
Q91YJ3	Thymocyte nuclear protein 1 [OS=Mus musculus]	Thyn1
Q8BLF1	Neutral cholesterol ester hydrolase 1 [OS=Mus musculus]	Nceh1
Q80V86	Integrator complex subunit 8 [OS=Mus musculus]	Ints8
Q9CXV1	Succinate dehydrogenase [ubiquinone] cytochrome b small subunit, mitochondrial [OS=Mus musculus]	Sdhd
Q8VDC1	fyve and coiled-coil domain-containing protein 1 [OS=Mus musculus]	Fyco1
Q80X80	Phospholipid transfer protein C2CD2L [OS=Mus musculus]	C2cd2l
D3YZP9	coiled-coil domain-containing protein 6 [OS=Mus musculus]	Ccdc6
P17892	Pancreatic lipase-related protein 2 [OS=Mus musculus]	Pnliprp2
Q99MK8	Beta-adrenergic receptor kinase 1 [OS=Mus musculus]	Grk2
Q9DC51	Guanine nucleotide-binding protein G(k) subunit alpha [OS=Mus musculus]	Gnai3
Q61584	Fragile X mental retardation syndrome-related protein 1 [OS=Mus musculus]	Fxr1
Q8CI32	BAG family molecular chaperone regulator 5 [OS=Mus musculus]	Bag5
O89090	Transcription factor Sp1 [OS=Mus musculus]	Sp1
Q91YT8	CSC1-like protein 1 [OS=Mus musculus]	Tmem63a
Q9EQK5	major vault protein [OS=Mus musculus]	Mvp
Q9WV03	Protein FAM50A [OS=Mus musculus]	Fam50a
Q9Z2Z6	mitochondrial carnitine/acylcarnitine carrier protein [OS=Mus musculus]	Slc25a20
Q80US4	actin-related protein 5 [OS=Mus musculus]	Actr5
Q9DBC0	Selenoprotein O [OS=Mus musculus]	Selenoo
Q9QYE6	Golgin subfamily A member 5 [OS=Mus musculus]	Golga5
P13597-1	Intercellular adhesion molecule 1 [OS=Mus musculus]	Icam1
P49446-1	Receptor-type tyrosine-protein phosphatase epsilon [OS=Mus musculus]	Ptpre
O35379	Multidrug resistance-associated protein 1 [OS=Mus musculus]	Abcc1
Q8VCP8	Adenylate kinase isoenzyme 6 [OS=Mus musculus]	Ak6
Q3URS9	Coiled-coil domain-containing protein 51 [OS=Mus musculus]	Ccdc51
Q62383	transcription elongation factor spt6 [OS=Mus musculus]	Supt6h
P0DN91	Transmembrane protein 254c [OS=Mus musculus]	Tmem254c
Q8BGZ4	cell division cycle protein 23 homolog [OS=Mus musculus]	Cdc23
Q8BKT7	THO complex subunit 5 homolog [OS=Mus musculus]	Thoc5
E9QA15	Caldesmon 1 OS=Mus musculus OX=10090 GN=Cald1 PE=1 SV=1	Cald1
P62311	U6 snRNA-associated Sm-like protein LSm3 [OS=Mus musculus]	Lsm3
Q9R013	Cathepsin F [OS=Mus musculus]	Ctsf
Q6NZR5	Superkiller viralicidic activity 2-like (S. cerevisiae) OS=Mus musculus OX=10090 GN=Skiv2l PE=1 SV=1	Skiv2l
P47713	Cytosolic phospholipase A2 [OS=Mus musculus]	Pla2g4a
Q3V384	AFG1-like ATPase [OS=Mus musculus]	Afg1l
Q8BX57-1	PX domain-containing protein kinase-like protein [OS=Mus musculus]	Pxk
Q9WUQ2	Prolactin regulatory element-binding protein [OS=Mus musculus]	Preb
P09470	Angiotensin-converting enzyme [OS=Mus musculus]	Ace
Q9JIB4	General transcription factor IIH subunit 2 [OS=Mus musculus]	Gtf2h2
Q80W21	glutathione S-transferase Mu 7 [OS=Mus musculus]	Gstm7
Q80YV4-1	pantothenate kinase 4 [OS=Mus musculus]	Pank4
Q9D7N9	Adipocyte plasma membrane-associated protein [OS=Mus musculus]	Apmap
Q5HZI9	Solute carrier family 25 member 51 [OS=Mus musculus]	Slc25a51
Q8VEH3	ADP-ribosylation factor-like protein 8A [OS=Mus musculus]	Arl8a
P49138	MAP kinase-activated protein kinase 2 [OS=Mus musculus]	Mapkapk2
P63280	SUMO-conjugating enzyme ubc9 [OS=Mus musculus]	Ube2i
Q69ZI1	E3 ubiquitin-protein ligase SH3RF1 [OS=Mus musculus]	Sh3rf1
Q8BSI6	R3H and coiled-coil domain-containing protein 1 [OS=Mus musculus]	R3hcc1
P39053-3	Isoform 3 of Dynamin-1 [OS=Mus musculus]	Dnm1
Q8BM72-1	Heat shock 70 kDa protein 13 [OS=Mus musculus]	Hspa13
Q99M51	Cytoplasmic protein NCK1 [OS=Mus musculus]	Nck1
Q91YR7	Pre-mRNA-processing factor 6 [OS=Mus musculus]	Prpf6
Q9EQG7	Ectonucleotide pyrophosphatase/phosphodiesterase family member 5 [OS=Mus musculus]	Enpp5
O88845-1	A-kinase anchor protein 10, mitochondrial [OS=Mus musculus]	Akap10
Q6NXI6	Regulation of nuclear pre-mRNA domain-containing protein 2 [OS=Mus musculus]	Rprd2
Q91VS7	Microsomal glutathione S-transferase 1 [OS=Mus musculus]	Mgst1
P47930-1	Fos-related antigen 2 [OS=Mus musculus]	Fosl2
Q9D1I5	Methylmalonyl-CoA epimerase, mitochondrial [OS=Mus musculus]	Mcee
Q8R4H2	Rho guanine nucleotide exchange factor 12 [OS=Mus musculus]	Arhgef12
Q8CCF0	U4/U6 small nuclear ribonucleoprotein Prp31 [OS=Mus musculus]	Prpf31
P63082	V-type proton ATPase 16 kDa proteolipid subunit [OS=Mus musculus]	Atp6v0c
Q8VD65	Phosphoinositide 3-kinase regulatory subunit 4 [OS=Mus musculus]	Pik3r4
Q3URZ6	AHNAK nucleoprotein 2 OS=Mus musculus OX=10090 GN=Ahnak2 PE=1 SV=1	Ahnak2
Q9JJT9	Phosphorylated adapter RNA export protein [OS=Mus musculus]	Phax
O35215	D-dopachrome decarboxylase [OS=Mus musculus]	Ddt
Q9Z315	U4/U6.U5 tri-snRNP-associated protein 1 [OS=Mus musculus]	Sart1
Q921L3	Calcium load-activated calcium channel [OS=Mus musculus]	Tmco1
Q9D958	Signal peptidase complex subunit 1 [OS=Mus musculus]	Spcs1
Q9WV85	Nucleoside diphosphate kinase 3 [OS=Mus musculus]	Nme3
Q8VHK9	ATP-dependent RNA helicase DHX36 [OS=Mus musculus]	Dhx36
Q8BP40	Lysophosphatidic acid phosphatase type 6 [OS=Mus musculus]	Acp6
Q925N2	Sideroflexin-2 [OS=Mus musculus]	Sfxn2
P27612	Phospholipase A-2-activating protein [OS=Mus musculus]	Plaa
Q8VE80	THO complex subunit 3 [OS=Mus musculus]	Thoc3
Q6ZQ08-1	CCR4-NOT transcription complex subunit 1 [OS=Mus musculus]	Cnot1
Q5SRX1	TOM1-like protein 2 [OS=Mus musculus]	Tom1l2
Q8BFV2	PCI domain-containing protein 2 [OS=Mus musculus]	Pcid2
Q9JK83-1	Partitioning defective 6 homolog beta [OS=Mus musculus]	Pard6b
Q9DBS1	Transmembrane protein 43 [OS=Mus musculus]	Tmem43
O88532	Zinc finger RNA-binding protein [OS=Mus musculus]	Zfr
F8VPX2	F-box and WD-40 domain protein 9 OS=Mus musculus OX=10090 GN=Fbxw9 PE=1 SV=1	Fbxw9
Q80UU9	Membrane-associated progesterone receptor component 2 [OS=Mus musculus]	Pgrmc2
Q9CWE0	Mitochondrial fission regulator 1-like [OS=Mus musculus]	Mtfr1l
P28574	Protein max [OS=Mus musculus]
Q8CES0-1	N-alpha-acetyltransferase 30 [OS=Mus musculus]	Naa30
Q80X82	Symplekin [OS=Mus musculus]
Q9DCA5	Ribosome biogenesis protein BRX1 homolog [OS=Mus musculus]	Brix1
P63321	Ras-related protein Ral-A [OS=Mus musculus]	Rala
Q6PB93-1	Polypeptide N-acetylgalactosaminyltransferase 2 [OS=Mus musculus]	Galnt2
Q6P9Q6-1	FK506-binding protein 15 [OS=Mus musculus]	Fkbp15
Q9CQZ5	NADH dehydrogenase [ubiquinone] 1 alpha subcomplex subunit 6 [OS=Mus musculus]	Ndufa6
Q9EQP2	EH domain-containing protein 4 [OS=Mus musculus]	Ehd4
Q9CPT5	nucleolar protein 16 [OS=Mus musculus]	Nop16
Q8BRM2	RAB6-interacting golgin [OS=Mus musculus]	Gorab
Q8JZY2	COMM domain-containing protein 10 [OS=Mus musculus]	Commd10
P81069	GA-binding protein subunit beta-2 [OS=Mus musculus]	Gabpb2
Q80YR5	scaffold attachment factor B2 [OS=Mus musculus]	Safb2
Q61164	Transcriptional repressor CTCF [OS=Mus musculus]	Ctcf
Q6P6I6-1	DNA-directed RNA polymerase II subunit GRINL1A [OS=Mus musculus]	Polr2m
Q8VI36-2	Isoform Alpha of Paxillin [OS=Mus musculus]	Pxn
Q9JKK1-1	Syntaxin-6 [OS=Mus musculus]	Stx6
Q8R033	LYR motif-containing protein 2 [OS=Mus musculus]	Lyrm2
Q8CHG3	GRIP and coiled-coil domain-containing protein 2 [OS=Mus musculus]	Gcc2
Q8VDY4	EF-hand calcium-binding domain-containing protein 7 [OS=Mus musculus]	Efcab7
Q3TDX8	Cytochrome b5 reductase 4 [OS=Mus musculus]	Cyb5r4
P11214	Tissue-type plasminogen activator [OS=Mus musculus]	Plat
Q8BKZ9	Pyruvate dehydrogenase protein X component, mitochondrial [OS=Mus musculus]	Pdhx
O08759	Ubiquitin-protein ligase E3A [OS=Mus musculus]	Ube3a
Q8CD92	tetratricopeptide repeat protein 27 [OS=Mus musculus]	Ttc27
D3Z2H9	Tropomyosin 3, related sequence 7 OS=Mus musculus OX=10090 GN=Tpm3-rs7 PE=3 SV=1	Tpm3-rs7
E9QAE3	B-TFIID TATA-box-binding protein-associated factor 1 OS=Mus musculus OX=10090 GN=Btaf1 PE=1 SV=1	Btaf1
Q922U2	keratin, type II cytoskeletal 5 [OS=Mus musculus]	Krt5
Q69Z99	Zinc finger protein 512 [OS=Mus musculus]	Znf512
Q8VDM6	Heterogeneous nuclear ribonucleoprotein U-like protein 1 [OS=Mus musculus]	Hnrnpul1
Q9Z2B9	Ribosomal protein S6 kinase alpha-4 [OS=Mus musculus]	Rps6ka4
Q8CIF6	SID1 transmembrane family member 2 [OS=Mus musculus]	Sidt2
Q9EQ80	NIF3-like protein 1 [OS=Mus musculus]	Nif3l1
Q9D7E3	Esterase OVCA2 [OS=Mus musculus]	Ovca2
Q9JIZ9	Phospholipid scramblase 3 [OS=Mus musculus]	Plscr3
Q9CZ28	Vacuolar-sorting protein SNF8 [OS=Mus musculus]	Snf8
Q9CR00	26S proteasome non-ATPase regulatory subunit 9 [OS=Mus musculus]	Psmd9
Q8R322	Nucleoporin GLE1 [OS=Mus musculus]	Gle1
P18242	Cathepsin D [OS=Mus musculus]	Ctsd
Q9D8U2	Transmembrane protein 41A [OS=Mus musculus]	Tmem41a
Q9QZ08	N-acetyl-D-glucosamine kinase [OS=Mus musculus]	Nagk
Q9Z268	RasGAP-activating-like protein 1 [OS=Mus musculus]	Rasal1
Q70FJ1-1	A-kinase anchor protein 9 [OS=Mus musculus]	Akap9
Q9R0L6-1	Pericentriolar material 1 protein [OS=Mus musculus]	Pcm1
Q3TMX7	Sulfhydryl oxidase 2 [OS=Mus musculus]	Qsox2
Q9D842	Aprataxin and PNK-like factor [OS=Mus musculus]	Aplf
A0A1L1SQU7	FAT atypical cadherin 1 OS=Mus musculus OX=10090 GN=Fat1 PE=1 SV=1	Fat1
E9PZM7	SR-related CTD-associated factor 11 OS=Mus musculus OX=10090 GN=Scaf11 PE=1 SV=1	Scaf11
O88851	Putative hydrolase RBBP9 [OS=Mus musculus]	Rbbp9
Q3TC93	HCLS1-binding protein 3 [OS=Mus musculus]	Hs1bp3
Q63ZW7	InaD-like protein [OS=Mus musculus]	Patj
Q91WT8-1	RNA-binding protein 47 [OS=Mus musculus]	Rbm47
Q64512	Tyrosine-protein phosphatase non-receptor type 13 [OS=Mus musculus]	Ptpn13
Q9CQW2	ADP-ribosylation factor-like protein 8B [OS=Mus musculus]	Arl8b
Q6PE01	U5 small nuclear ribonucleoprotein 40 kDa protein [OS=Mus musculus]	Snrnp40
Q68FH4	N-acetylgalactosamine kinase [OS=Mus musculus]	Galk2
P53995	anaphase-promoting complex subunit 1 [OS=Mus musculus]	Anapc1
Q8CHT0	Delta-1-pyrroline-5-carboxylate dehydrogenase, mitochondrial [OS=Mus musculus]	Aldh4a1
Q64191	N(4)-(beta-N-acetylglucosaminyl)-L-asparaginase [OS=Mus musculus]	Aga
Q8R035-1	Peptidyl-tRNA hydrolase ICT1, mitochondrial [OS=Mus musculus]	Mrpl58
Q9CQV1	Mitochondrial import inner membrane translocase subunit TIM16 [OS=Mus musculus]	Pam16
Q8BPM2	mitogen-activated protein kinase kinase kinase kinase 5 [OS=Mus musculus]	Map4k5
Q8BH79	Anoctamin-10 [OS=Mus musculus]	Ano10
Q99KC8	von Willebrand factor A domain-containing protein 5A [OS=Mus musculus]	Vwa5a
Q8R570	Synaptosomal-associated protein 47 [OS=Mus musculus]	Snap47
O08539-2	Isoform 2 of Myc box-dependent-interacting protein 1 [OS=Mus musculus]	Bin1
Q8CG79	Apoptosis-stimulating of p53 protein 2 [OS=Mus musculus]	Tp53bp2
Q9JL27	Galactoside 2-alpha-L-fucosyltransferase 2 [OS=Mus musculus]	Fut2
Q8BY87-2	Isoform 2 of Ubiquitin carboxyl-terminal hydrolase 47 [OS=Mus musculus]	Usp47
Q9CQA3	Succinate dehydrogenase [ubiquinone] iron-sulfur subunit, mitochondrial [OS=Mus musculus]	Sdhb
Q6NZB0	DnaJ homolog subfamily C member 8 [OS=Mus musculus]	Dnajc8
P10833	Ras-related protein R-Ras [OS=Mus musculus]	Rras
Q61190	Interleukin-10 receptor subunit beta [OS=Mus musculus]	Il10rb
Q9D2V8	Major facilitator superfamily domain-containing protein 10 [OS=Mus musculus]	Mfsd10
P35564	Calnexin [OS=Mus musculus]	Canx
Q8CGB3-1	Uveal autoantigen with coiled-coil domains and ankyrin repeats [OS=Mus musculus]	Uaca
Q91VC3	Eukaryotic initiation factor 4A-III [OS=Mus musculus]	Eif4a3
P0C0A3	charged multivesicular body protein 6 [OS=Mus musculus]	Chmp6
Q9QYI4	DnaJ homolog subfamily B member 12 [OS=Mus musculus]	Dnajb12
Q9EQW7	Kinesin-like protein KIF13A [OS=Mus musculus]	Kif13a
Q8CAS9	Poly [ADP-ribose] polymerase 9 [OS=Mus musculus]	Parp9
Q91YJ5	Translation initiation factor IF-2, mitochondrial [OS=Mus musculus]	Mtif2
E9Q5C9	nucleolar and coiled-body phosphoprotein 1 [OS=Mus musculus]	Nolc1
Q9CPS6	Histidine triad nucleotide-binding protein 3 [OS=Mus musculus]	Hint3
Q9QXK3	Coatomer subunit gamma-2 [OS=Mus musculus]	Copg2
O55028	[3-methyl-2-oxobutanoate dehydrogenase [lipoamide]] kinase, mitochondrial [OS=Mus musculus]	Bckdk
Q9Z1A1	TFG protein OS=Mus musculus OX=10090 GN=Tfg PE=1 SV=1	Tfg
P45878	Peptidyl-prolyl cis-trans isomerase FKBP2 [OS=Mus musculus]	Fkbp2
P17563	Selenium-binding protein 1 [OS=Mus musculus]	Selenbp1
Q91VT4	Carbonyl reductase family member 4 [OS=Mus musculus]	Cbr4
Q3U7R1	Extended synaptotagmin-1 [OS=Mus musculus]	Esyt1
Q80WT5	Aftiphilin [OS=Mus musculus]	Aftph
Q9CZ04	COP9 signalosome complex subunit 7a [OS=Mus musculus]	Cops7a
Q8C2E7	WASH complex subunit 5 [OS=Mus musculus]	Washc5
Q9DC69	NADH dehydrogenase [ubiquinone] 1 alpha subcomplex subunit 9, mitochondrial [OS=Mus musculus]	Ndufa9
Q60759	Glutaryl-CoA dehydrogenase, mitochondrial [OS=Mus musculus]	Gcdh
Q3TYS2	Uncharacterized protein C17orf62 homolog [OS=Mus musculus]	Cybc1
Q8BH02	Torsin-4A [OS=Mus musculus]	Tor4a
A6H5Z3	Exocyst complex component 6B [OS=Mus musculus]	Exoc6b
Q8CJ53	Cdc42-interacting protein 4 [OS=Mus musculus]	Trip10
Q80UK0	SEC14 domain and spectrin repeat-containing protein 1 [OS=Mus musculus]	Sestd1
P70280	vesicle-associated membrane protein 7 [OS=Mus musculus]	Vamp7
P60605	Ubiquitin-conjugating enzyme E2 G2 [OS=Mus musculus]	Ube2g2
P14148	60S ribosomal protein L7 [OS=Mus musculus]	Rpl7
Q9D173	Mitochondrial import receptor subunit TOM7 homolog [OS=Mus musculus]	Tomm7
Q62433	Protein NDRG1 [OS=Mus musculus]	Ndrg1
O88384	vesicle transport through interaction with t-SNAREs homolog 1B [OS=Mus musculus]	Vti1b
Q9D924	Iron-sulfur cluster assembly 1 homolog, mitochondrial [OS=Mus musculus]	Isca1
Q61169-1	Transcription factor GATA-6 [OS=Mus musculus]	Gata6
Q5DW34	histone-lysine N-methyltransferase EHMT1 [OS=Mus musculus]	Ehmt1
Q8BP92	Reticulocalbin-2 [OS=Mus musculus]	Rcn2
Q9CZ44-1	NSFL1 cofactor p47 [OS=Mus musculus]	Nsfl1c
Q03265	ATP synthase subunit alpha, mitochondrial [OS=Mus musculus]	Atp5f1a
Q3UU96-1	Serine/threonine-protein kinase MRCK alpha [OS=Mus musculus]	Cdc42bpa
Q8BVY0	Ribosomal L1 domain-containing protein 1 [OS=Mus musculus]	Rsl1d1
P83940	elongin-C [OS=Mus musculus]	Eloc
P57780	Alpha-actinin-4 [OS=Mus musculus]	Actn4
Q8BHG2	UPF0587 protein C1orf123 homolog [OS=Mus musculus]	Czib
Q9JKC8	ap-3 complex subunit mu-1 [OS=Mus musculus]	Ap3m1
Q9Z1R2	Large proline-rich protein BAG6 [OS=Mus musculus]	Bag6
P21278	guanine nucleotide-binding protein subunit alpha-11 [OS=Mus musculus]	Gna11
Q9D4H8	Cullin-2 [OS=Mus musculus]	Cul2
Q8C0M9	isoaspartyl peptidase/L-asparaginase [OS=Mus musculus]	Asrgl1
P52432	DNA-directed RNA polymerases I and III subunit RPAC1 [OS=Mus musculus]	Polr1c
Q8R1X6	Spartin [OS=Mus musculus]	Spart
Q3UH60-1	Disco-interacting protein 2 homolog B [OS=Mus musculus]	Dip2b
O08579	Emerin [OS=Mus musculus]	Emd
Q9D009	Putative lipoyltransferase 2, mitochondrial [OS=Mus musculus]	Lipt2
Q9DBZ5	Eukaryotic translation initiation factor 3 subunit K [OS=Mus musculus]	Eif3k
Q9ERB0	Synaptosomal-associated protein 29 [OS=Mus musculus]	Snap29
Q03173-1	Protein enabled homolog [OS=Mus musculus]	Enah
O88351	Inhibitor of nuclear factor kappa-B kinase subunit beta [OS=Mus musculus]	Ikbkb
Q61103	Zinc finger protein ubi-d4 [OS=Mus musculus]	Dpf2
Q9D061	Acyl-CoA-binding domain-containing protein 6 [OS=Mus musculus]	Acbd6
E9Q6R7	Utrophin OS=Mus musculus OX=10090 GN=Utrn PE=1 SV=1	Utrn
Q91V04	Translocating chain-associated membrane protein 1 [OS=Mus musculus]	Tram1
O35604	Niemann-Pick C1 protein [OS=Mus musculus]	Npc1
P62315	Small nuclear ribonucleoprotein Sm D1 [OS=Mus musculus]	Snrpd1
Q5I1X5	RelA-associated inhibitor [OS=Mus musculus]	Ppp1r13l
Q03141	MAP/microtubule affinity-regulating kinase 3 [OS=Mus musculus]	Mark3
Q8C547	HEAT repeat-containing protein 5B [OS=Mus musculus]	Heatr5b
O55234	proteasome subunit beta type-5 [OS=Mus musculus]	Psmb5
P28825	Meprin A subunit alpha [OS=Mus musculus]	Mep1a
Q8BHA3-1	putative D-tyrosyl-tRNA(Tyr) deacylase 2 [OS=Mus musculus]	Dtd2
Q9JKW0	ADP-ribosylation factor-like protein 6-interacting protein 1 [OS=Mus musculus]	Arl6ip1
Q9QY81	Nuclear pore membrane glycoprotein 210 [OS=Mus musculus]	Nup210
Q9D902	General transcription factor IIE subunit 2 [OS=Mus musculus]	Gtf2e2
P70698	CTP synthase 1 [OS=Mus musculus]	Ctps1
Q9JJA2	Conserved oligomeric Golgi complex subunit 8 [OS=Mus musculus]	Cog8
Q9D273	Cob(I)yrinic acid a,c-diamide adenosyltransferase, mitochondrial [OS=Mus musculus]	Mmab
Q9JMH6-1	Thioredoxin reductase 1, cytoplasmic [OS=Mus musculus]	Txnrd1
P97372	proteasome activator complex subunit 2 [OS=Mus musculus]	Psme2
O35972	39S ribosomal protein L23, mitochondrial [OS=Mus musculus]	Mrpl23
O70251	Elongation factor 1-beta [OS=Mus musculus]	Eef1b
P63034	Cytohesin-2 [OS=Mus musculus]	Cyth2
Q8BFS6-1	Serine/threonine-protein phosphatase CPPED1 [OS=Mus musculus]	Cpped1
Q9D1A2	cytosolic non-specific dipeptidase [OS=Mus musculus]	Cndp2
Q99KG3	RNA-binding protein 10 [OS=Mus musculus]	Rbm10
Q8C8R3-1	Ankyrin-2 [OS=Mus musculus]	Ank2
Q8BZ20	Poly [ADP-ribose] polymerase 12 [OS=Mus musculus]	Parp12
Q9ER73	Elongator complex protein 4 [OS=Mus musculus]	Elp4
Q6P6L0	Filamin A-interacting protein 1-like [OS=Mus musculus]	Filip1l
Q8BGQ7	Alanine--tRNA ligase, cytoplasmic [OS=Mus musculus]	Aars1
Q3UEB3-1	poly(U)-binding-splicing factor PUF60 [OS=Mus musculus]	Puf60
Q8VIJ6	splicing factor, proline- and glutamine-rich [OS=Mus musculus]	Sfpq
P97868-1	E3 ubiquitin-protein ligase RBBP6 [OS=Mus musculus]	Rbbp6
Q9CQX2	Cytochrome b5 type B [OS=Mus musculus]	Cyb5b
Q99ME9	Nucleolar GTP-binding protein 1 [OS=Mus musculus]	Gtpbp4
Q5F2E7-1	Nuclear fragile X mental retardation-interacting protein 2 [OS=Mus musculus]	Nufip2
B1AZP2-1	Disks large-associated protein 4 [OS=Mus musculus]	Dlgap4
Q80VI1	E3 ubiquitin-protein ligase TRIM56 [OS=Mus musculus]	Trim56
Q61176	Arginase-1 [OS=Mus musculus]	Arg1
Q8BPB5	EGF-containing fibulin-like extracellular matrix protein 1 [OS=Mus musculus]	Efemp1
Q8CF89	TGF-beta-activated kinase 1 and MAP3K7-binding protein 1 [OS=Mus musculus]	Tab1
Q61235	Beta-2-syntrophin [OS=Mus musculus]	Sntb2
Q924A2	Protein capicua homolog [OS=Mus musculus]	Cic
Q9EPR4	Solute carrier family 23 member 2 [OS=Mus musculus]	Slc23a2
Q8VC31	coiled-coil domain-containing protein 9 [OS=Mus musculus]	Ccdc9
Q7TN29	Stromal membrane-associated protein 2 [OS=Mus musculus]	Smap2
Q8C5W0-1	Calmin [OS=Mus musculus]	Clmn
Q93092	Transaldolase [OS=Mus musculus]	Taldo1
Q3V132	ADP/ATP translocase 4 [OS=Mus musculus]	Slc25a31
Q9D0M1	Phosphoribosyl pyrophosphate synthase-associated protein 1 [OS=Mus musculus]	Prpsap1
Q6PDL0	Cytoplasmic dynein 1 light intermediate chain 2 [OS=Mus musculus]	Dync1li2
Q9CQ62	2,4-dienoyl-CoA reductase, mitochondrial [OS=Mus musculus]	Decr1
Q9D8B4	NADH dehydrogenase [ubiquinone] 1 alpha subcomplex subunit 11 [OS=Mus musculus]	Ndufa11
Q810B6-1	Rabankyrin-5 [OS=Mus musculus]	Ankfy1
Q9ESZ8-1	General transcription factor II-I [OS=Mus musculus]	Gtf2i
Q6PE15-1	Mycophenolic acid acyl-glucuronide esterase, mitochondrial [OS=Mus musculus]	Abhd10
A2A6A1	G patch domain-containing protein 8 [OS=Mus musculus]	Gpatch8
Q8BG21-1	Calcium channel flower homolog [OS=Mus musculus]	Cacfd1
P32507	Nectin-2 [OS=Mus musculus]	Nectin2
Q3UDW8	heparan-alpha-glucosaminide N-acetyltransferase [OS=Mus musculus]	Hgsnat
O35129	Prohibitin-2 [OS=Mus musculus]	Phb2
Q8VHM5	Heterogeneous nuclear ribonucleoprotein R OS=Mus musculus OX=10090 GN=Hnrnpr PE=1 SV=1	Hnrnpr
P97789-1	5'-3' exoribonuclease 1 [OS=Mus musculus]	Xrn1
Q9CQT2	RNA-binding protein 7 [OS=Mus musculus]	Rbm7
P51807	Dynein light chain Tctex-type 1 [OS=Mus musculus]	Dynlt1
Q9EPL2-1	Calsyntenin-1 [OS=Mus musculus]	Clstn1
P28740-2	Isoform 2 of Kinesin-like protein KIF2A [OS=Mus musculus]	Kif2a
Q9D2U5-1	N-alpha-acetyltransferase 38, NatC auxiliary subunit [OS=Mus musculus]	Naa38
Q9DAI2	Intraflagellar transport protein 22 homolog [OS=Mus musculus]	Ift22
Q8BGS2	bola-like protein 2 [OS=Mus musculus]	Bola2
Q8CFN5	Myocyte-specific enhancer factor 2C [OS=Mus musculus]	Mef2c
P24668	Cation-dependent mannose-6-phosphate receptor [OS=Mus musculus]	M6pr
P28659-1	CUGBP Elav-like family member 1 [OS=Mus musculus]	Celf1
Q9EPT5-1	Solute carrier organic anion transporter family member 2A1 [OS=Mus musculus]	Slco2a1
Q8C570	mRNA export factor [OS=Mus musculus]	Rae1
P47955	60S acidic ribosomal protein P1 [OS=Mus musculus]	Rplp1
Q3UTY6	Thrombospondin type-1 domain-containing protein 4 [OS=Mus musculus]	Thsd4
Q99L27	GMP reductase 2 [OS=Mus musculus]	Gmpr2
Q3UCV8	Ubiquitin thioesterase otulin [OS=Mus musculus]	Otulin
P28047	Protein Wnt-7b [OS=Mus musculus]	Wnt7b
P09405	Nucleolin [OS=Mus musculus]	Ncl
Q9CR61	NADH dehydrogenase [ubiquinone] 1 beta subcomplex subunit 7 [OS=Mus musculus]	Ndufb7
Q61074	Protein phosphatase 1G [OS=Mus musculus]	Ppm1g
Q501J2	Protein FAM173A [OS=Mus musculus]	Antkmt
Q8K4J6-1	MKL/myocardin-like protein 1 [OS=Mus musculus]	Mrtfa
P97792-1	Coxsackievirus and adenovirus receptor homolog [OS=Mus musculus]	Cxadr
Q8R4R6	Nucleoporin NUP53 [OS=Mus musculus]	Nup35
P34914	Bifunctional epoxide hydrolase 2 [OS=Mus musculus]	Ephx2
Q8R3C6-1	Probable RNA-binding protein 19 [OS=Mus musculus]	Rbm19
Q9JJU8	SH3 domain-binding glutamic acid-rich-like protein [OS=Mus musculus]	Sh3bgrl
G3X9J0	Signal-induced proliferation-associated 1-like protein 3 [OS=Mus musculus]	Sipa1l3
Q9D3N8-1	Growth hormone-regulated TBC protein 1 [OS=Mus musculus]	Grtp1
Q8BL86	Metallo-beta-lactamase domain-containing protein 2 [OS=Mus musculus]	Mblac2
P47857	ATP-dependent 6-phosphofructokinase, muscle type [OS=Mus musculus]	Pfkm
Q3TC33	Coiled-coil domain-containing protein 127 [OS=Mus musculus]	Ccdc127
Q91V61	Sideroflexin-3 [OS=Mus musculus]	Sfxn3
Q9CSH3	exosome complex exonuclease RRP44 [OS=Mus musculus]	Dis3
Q9DCN1-1	peroxisomal NADH pyrophosphatase NUDT12 [OS=Mus musculus]	Nudt12
Q9Z0V7	Mitochondrial import inner membrane translocase subunit Tim17-B [OS=Mus musculus]	Timm17b
P09803	Cadherin-1 [OS=Mus musculus]	Cdh1
P28658	Ataxin-10 [OS=Mus musculus]	Atxn10
Q8BMI0	F-box only protein 38 [OS=Mus musculus]	Fbxo38
Q8BGV3	Tumor-associated calcium signal transducer 2 [OS=Mus musculus]	Tacstd2
Q91ZJ5-1	UTP--glucose-1-phosphate uridylyltransferase [OS=Mus musculus]	Ugp2
Q3UMR5-1	Calcium uniporter protein, mitochondrial [OS=Mus musculus]	Mcu
Q3UTJ2-1	Sorbin and SH3 domain-containing protein 2 [OS=Mus musculus]	Sorbs2
Q6P5G6	UBX domain-containing protein 7 [OS=Mus musculus]	Ubxn7
E9PYP2	Neurobeachin-like 1 OS=Mus musculus OX=10090 GN=Nbeal1 PE=1 SV=1	Nbeal1
Q3TC46	Protein PAT1 homolog 1 [OS=Mus musculus]	Patl1
P56389	cytidine deaminase [OS=Mus musculus]	Cda
Q6P5E4	UDP-glucose:glycoprotein glucosyltransferase 1 [OS=Mus musculus]	Uggt1
Q62417	Sorbin and SH3 domain-containing protein 1 [OS=Mus musculus]	Sorbs1
O08795-1	Glucosidase 2 subunit beta [OS=Mus musculus]	Prkcsh
Q922H4	Mannose-1-phosphate guanyltransferase alpha [OS=Mus musculus]	Gmppa
Q9CZP5	Mitochondrial chaperone BCS1 [OS=Mus musculus]	Bcs1l
P63094	Guanine nucleotide-binding protein G(s) subunit alpha isoforms short [OS=Mus musculus]	Gnas
Q9WV80	Sorting nexin-1 [OS=Mus musculus]	Snx1
Q99JP6	homer protein homolog 3 [OS=Mus musculus]	Homer3
P42567-1	epidermal growth factor receptor substrate 15 [OS=Mus musculus]	Eps15
Q60634-1	Flotillin-2 [OS=Mus musculus]	Flot2
Q9DBR7-1	Protein phosphatase 1 regulatory subunit 12A [OS=Mus musculus]	Ppp1r12a
Q8VDW0-1	ATP-dependent RNA helicase DDX39A [OS=Mus musculus]	Ddx39a
P30412	peptidyl-prolyl cis-trans isomerase C [OS=Mus musculus]	Ppic
Q69ZQ2	Pre-mRNA-splicing factor ISY1 homolog [OS=Mus musculus]	Isy1
Q9CSU0	regulation of nuclear pre-mRNA domain-containing protein 1B [OS=Mus musculus]	Rprd1b
P03911	NADH-ubiquinone oxidoreductase chain 4 [OS=Mus musculus]	Mtnd4
Q8R0P4	Mth938 domain-containing protein [OS=Mus musculus]	Aamdc
P60229	Eukaryotic translation initiation factor 3 subunit E [OS=Mus musculus]	Eif3e
P60762	Mortality factor 4-like protein 1 [OS=Mus musculus]	Morf4l1
Q9JHI7	Exosome complex component RRP45 [OS=Mus musculus]	Exosc9
Q8CIM3	D-2-hydroxyglutarate dehydrogenase, mitochondrial [OS=Mus musculus]	D2hgdh
Q9CPR8	Non-structural maintenance of chromosomes element 3 homolog [OS=Mus musculus]	Nsmce3
Q6P2B1-1	transportin-3 [OS=Mus musculus]	Tnpo3
Q60932-1	voltage-dependent anion-selective channel protein 1 [OS=Mus musculus]	Vdac1
Q8BG02	Serine/threonine-protein phosphatase 2A 55 kDa regulatory subunit B gamma isoform [OS=Mus musculus]	Ppp2r2c
Q9D0M0	Exosome complex exonuclease RRP42 [OS=Mus musculus]	Exosc7
P97479-1	Unconventional myosin-VIIa [OS=Mus musculus]	Myo7a
Q91VY5	lysine-specific demethylase 4B [OS=Mus musculus]	Kdm4b
P70268	serine/threonine-protein kinase N1 [OS=Mus musculus]	Pkn1
P48410	ATP-binding cassette sub-family D member 1 [OS=Mus musculus]	Abcd1
Q8K4Q0	Regulatory-associated protein of mTOR [OS=Mus musculus]	Rptor
Q9JKY5	Huntingtin-interacting protein 1-related protein [OS=Mus musculus]	Hip1r
O55026	ectonucleoside triphosphate diphosphohydrolase 2 [OS=Mus musculus]	Entpd2
Q9CR56	NF-kappa-B inhibitor-interacting Ras-like protein 2 [OS=Mus musculus]	Nkiras2
P67984	60S ribosomal protein L22 [OS=Mus musculus]	Rpl22
Q9DCF9-1	Translocon-associated protein subunit gamma [OS=Mus musculus]	LOC111147989; Ssr3; SSR3
Q8BMK4	Cytoskeleton-associated protein 4 [OS=Mus musculus]	Ckap4
O70274	Protein tyrosine phosphatase type IVA 2 [OS=Mus musculus]	Ptp4a2
Q99L47	Hsc70-interacting protein [OS=Mus musculus]	St13
Q9CQM9	glutaredoxin-3 [OS=Mus musculus]	Glrx3
Q61239	protein farnesyltransferase/geranylgeranyltransferase type-1 subunit alpha [OS=Mus musculus]	Fnta
Q00623	Apolipoprotein A-I [OS=Mus musculus]	Apoa1
P70452	Syntaxin-4 [OS=Mus musculus]	Stx4
Q6PFR5	Transformer-2 protein homolog alpha [OS=Mus musculus]	Tra2a
Q9D2G2-1	Dihydrolipoyllysine-residue succinyltransferase component of 2-oxoglutarate dehydrogenase complex, mitochondrial [OS=Mus musculus]	Dlst
Q7TMK6	Protein Hook homolog 2 [OS=Mus musculus]	Hook2
Q80VD1	Protein Fam98b [OS=Mus musculus]	Fam98b
Q05CL8	La-related protein 7 [OS=Mus musculus]	Larp7
Q9JM52	Misshapen-like kinase 1 [OS=Mus musculus]	Mink1
Q8R1T4	UDP-N-acetylglucosamine transporter [OS=Mus musculus]	Slc35a3
Q9R233	Tapasin [OS=Mus musculus]	Tapbp
E9Q7G0	nuclear mitotic apparatus protein 1 [OS=Mus musculus]	Numa1
Q6P6M5-1	Peroxisomal membrane protein 11C [OS=Mus musculus]	Pex11g
Q3UVG3	Protein FAM91A1 [OS=Mus musculus]	Fam91a1
P62984	Ubiquitin-60S ribosomal protein L40 [OS=Mus musculus]	Uba52
Q7TPS5	C2 domain-containing protein 5 [OS=Mus musculus]	C2cd5
Q8BKG3	Inactive tyrosine-protein kinase 7 [OS=Mus musculus]	Ptk7
P49312-1	Heterogeneous nuclear ribonucleoprotein A1 [OS=Mus musculus]	Hnrnpa1; HNRNPA1; HNRPA1; LOC102920328; LOC110126817; LOC111154429; LOC112824429; LOC114108780
Q99N19	Cytochrome P450 CYP4F13 OS=Mus musculus OX=10090 GN=Cyp4f13 PE=1 SV=1	Cyp4f13
Q8BH69	Selenide, water dikinase 1 [OS=Mus musculus]	Sephs1
Q61464	Zinc finger protein 638 [OS=Mus musculus]	Znf638
Q9CW46	Ribonucleoprotein PTB-binding 1 [OS=Mus musculus]	Raver1
P97384	annexin A11 [OS=Mus musculus]	Anxa11
Q9CPQ8	ATP synthase subunit g, mitochondrial [OS=Mus musculus]	Atp5mg
Q3U0B3	Dehydrogenase/reductase SDR family member 11 [OS=Mus musculus]	Dhrs11
Q9Z103	Activity-dependent neuroprotector homeobox protein [OS=Mus musculus]	Adnp
O88543	COP9 signalosome complex subunit 3 [OS=Mus musculus]	Cops3
Q66GT5	Phosphatidylglycerophosphatase and protein-tyrosine phosphatase 1 [OS=Mus musculus]	Ptpmt1
Q8BWF0	Succinate-semialdehyde dehydrogenase, mitochondrial [OS=Mus musculus]	Aldh5a1
P59997-1	Lysine-specific demethylase 2A [OS=Mus musculus]	Kdm2a
Q9CQC8-1	Maspardin [OS=Mus musculus]	Spg21
Q8CHC4	Synaptojanin-1 [OS=Mus musculus]	Synj1
Q6ZQ88	Lysine-specific histone demethylase 1A [OS=Mus musculus]	Kdm1a
Q810V0	U3 small nucleolar ribonucleoprotein protein Mpp10 [OS=Mus musculus]	Mphosph10
Q9CQB5	CDGSH iron-sulfur domain-containing protein 2 [OS=Mus musculus]	Cisd2
O09172	Glutamate--cysteine ligase regulatory subunit [OS=Mus musculus]	Gclm
Q80YT7-2	Isoform 2 of Myomegalin [OS=Mus musculus]	Pde4dip
Q6ZQM8-1	UDP-glucuronosyltransferase 1-7C [OS=Mus musculus]	Ugt1a7
Q9D6W8	BLOC-1-related complex subunit 6 [OS=Mus musculus]	Borcs6
Q9D7H3	RNA 3'-terminal phosphate cyclase [OS=Mus musculus]	RtcA
Q91WR3-1	Activating signal cointegrator 1 complex subunit 2 [OS=Mus musculus]	Ascc2
Q505B7	Protein archease [OS=Mus musculus]	Zbtb8os
P04186	Complement factor B [OS=Mus musculus]	Cfb
Q3UIR3-1	E3 ubiquitin-protein ligase DTX3L [OS=Mus musculus]	Dtx3l
P59759	MKL/myocardin-like protein 2 [OS=Mus musculus]	Mrtfb
Q9Z2X1-1	Heterogeneous nuclear ribonucleoprotein F [OS=Mus musculus]	Hnrnpf
Q5SQX6	Cytoplasmic FMR1-interacting protein 2 [OS=Mus musculus]	Cyfip2
A2A5R2	Brefeldin A-inhibited guanine nucleotide-exchange protein 2 [OS=Mus musculus]	Arfgef2
Q9JLT4	thioredoxin reductase 2, mitochondrial [OS=Mus musculus]	Txnrd2
Q99L13	3-hydroxyisobutyrate dehydrogenase, mitochondrial [OS=Mus musculus]	Hibadh
Q9D1L0	Coiled-coil-helix-coiled-coil-helix domain-containing protein 2 [OS=Mus musculus]	Chchd2
Q3UYV9	Nuclear cap-binding protein subunit 1 [OS=Mus musculus]	Ncbp1
Q8VE97	Serine/arginine-rich splicing factor 4 [OS=Mus musculus]	Srsf4
Q91WM2	Haloacid dehalogenase-like hydrolase domain-containing 5 [OS=Mus musculus]	Hdhd5
Q8VDD8	WASH complex subunit 1 [OS=Mus musculus]	Washc1
P62320	small nuclear ribonucleoprotein sm d3 [OS=Mus musculus]	Snrpd3
Q9WU84	copper chaperone for superoxide dismutase [OS=Mus musculus]	Ccs
Q9D824-1	Pre-mRNA 3'-end-processing factor FIP1 [OS=Mus musculus]	Fip1l1
A2AKQ0	UDP-glucuronic acid/UDP-N-acetylgalactosamine transporter [OS=Mus musculus]	Slc35d1
Q921X9	Protein disulfide-isomerase A5 [OS=Mus musculus]	Pdia5
Q7TPM1-2	Isoform 2 of Protein PRRC2B [OS=Mus musculus]	Prrc2b
Q60967	bifunctional 3'-phosphoadenosine 5'-phosphosulfate synthase 1 [OS=Mus musculus]	Papss1
Q8CI51	PDZ and LIM domain protein 5 [OS=Mus musculus]	Pdlim5
Q8C522	endonuclease domain-containing 1 protein [OS=Mus musculus]	Endod1
Q91YR5	Methyltransferase-like protein 13 [OS=Mus musculus]	EEF1AKNMT
P97470	Serine/threonine-protein phosphatase 4 catalytic subunit [OS=Mus musculus]	Ppp4c
Q91X86	transmembrane protein 98 [OS=Mus musculus]	Tmem98
P16056	Hepatocyte growth factor receptor [OS=Mus musculus]	Met
Q8BRG8	Transmembrane protein 209 [OS=Mus musculus]	Tmem209
P28741	kinesin-like protein KIF3A [OS=Mus musculus]	Kif3a
Q8R016	bleomycin hydrolase [OS=Mus musculus]	Blmh
Q8R3F5	Malonyl-CoA-acyl carrier protein transacylase, mitochondrial [OS=Mus musculus]	Mcat
Q91X78	erlin-1 [OS=Mus musculus]
Q99P72-2	Reticulon-4 [OS=Mus musculus]	Rtn4
Q9CR67	Transmembrane protein 33 [OS=Mus musculus]	Tmem33
Q8CBE3	WD repeat-containing protein 37 [OS=Mus musculus]	Wdr37
Q8BH59	Calcium-binding mitochondrial carrier protein Aralar1 [OS=Mus musculus]	Slc25a12
Q91Z49	UAP56-interacting factor [OS=Mus musculus]	Fyttd1
Q3UPR7	transmembrane protein 102 [OS=Mus musculus]	Tmem102
Q3TWW8	Serine/arginine-rich splicing factor 6 [OS=Mus musculus]	Srsf6
Q80U93	Nuclear pore complex protein Nup214 [OS=Mus musculus]	Nup214
Q9QZS3-1	Protein numb homolog [OS=Mus musculus]	Numb
Q3U3C9	Genetic suppressor element 1 [OS=Mus musculus]	Gse1
O88697	Serine/threonine-protein kinase 16 [OS=Mus musculus]	Stk16
E9Q2E4	HECT domain E3 ubiquitin protein ligase 4 OS=Mus musculus OX=10090 GN=Hectd4 PE=1 SV=2	Hectd4
Q5SSK3	Transcription elongation factor, mitochondrial [OS=Mus musculus]	Tefm
Q8BQ47	Protein canopy homolog 4 [OS=Mus musculus]	Cnpy4
Q69ZN7-1	Myoferlin [OS=Mus musculus]	Myof
E9PVA8	eIF-2-alpha kinase activator GCN1 [OS=Mus musculus]	Gcn1
P97390	Vacuolar protein sorting-associated protein 45 [OS=Mus musculus]	Vps45
Q7TMW6-1	Cytosolic fe-s cluster assembly factor narfl [OS=Mus musculus]	Ciao3
Q8CI08-1	SLAIN motif-containing protein 2 [OS=Mus musculus]	Slain2
Q3URE1	Acyl-CoA synthetase family member 3, mitochondrial [OS=Mus musculus]	Acsf3
A2AGT5	Cytoskeleton-associated protein 5 [OS=Mus musculus]	Ckap5
E9Q401	ryanodine receptor 2 [OS=Mus musculus]	Ryr2
A2A9K7	Connector enhancer of kinase suppressor of Ras 1 OS=Mus musculus OX=10090 GN=Cnksr1 PE=1 SV=1	Cnksr1
Q8BTY1	Kynurenine--oxoglutarate transaminase 1 [OS=Mus musculus]	Kyat1
Q9QX47-1	Protein SON [OS=Mus musculus]	Son
Q9CQE1	Protein NipSnap homolog 3B [OS=Mus musculus]	Nipsnap3b
Q80TM9-1	Nischarin [OS=Mus musculus]	Nisch
P26041	Moesin [OS=Mus musculus]	Msn
Q9QZB7	Actin-related protein 10 [OS=Mus musculus]	Actr10
Q91VH2	Sorting nexin-9 [OS=Mus musculus]	Snx9
Q64735-1	Complement component receptor 1-like protein [OS=Mus musculus]	Cr1l
O54941	SWI/SNF-related matrix-associated actin-dependent regulator of chromatin subfamily E member 1 [OS=Mus musculus]	Smarce1
Q3TIX9	U4/U6.U5 tri-snRNP-associated protein 2 [OS=Mus musculus]	Usp39
P61804	Dolichyl-diphosphooligosaccharide--protein glycosyltransferase subunit DAD1 [OS=Mus musculus]	Dad1
Q8BH24	Transmembrane 9 superfamily member 4 [OS=Mus musculus]	Tm9sf4
Q6P1E1	Zinc finger MIZ domain-containing protein 1 [OS=Mus musculus]	Zmiz1
P56677	Suppressor of tumorigenicity 14 protein homolog [OS=Mus musculus]	St14
Q9DAZ9	Abscission/NoCut checkpoint regulator [OS=Mus musculus]	Zfyve19
Q8BTV2	Cleavage and polyadenylation specificity factor subunit 7 [OS=Mus musculus]	Cpsf7
Q78XF5	oligosaccharyltransferase complex subunit OSTC [OS=Mus musculus]	Ostc
Q80U56	Late secretory pathway protein AVL9 homolog [OS=Mus musculus]	Avl9
P32883-2	Isoform 2B of GTPase KRas [OS=Mus musculus]	Kras
O88879-1	apoptotic protease-activating factor 1 [OS=Mus musculus]	Apaf1
Q924C1	exportin-5 [OS=Mus musculus]	Xpo5
Q9D868-2	Isoform 2 of Peptidyl-prolyl cis-trans isomerase H [OS=Mus musculus]	Ppih
Q9DCT1	1,5-anhydro-D-fructose reductase [OS=Mus musculus]	Akr1e2
O55013	Trafficking protein particle complex subunit 3 [OS=Mus musculus]	Trappc3
Q9JMG1	Endothelial differentiation-related factor 1 [OS=Mus musculus]	Edf1
Q921F4-1	Heterogeneous nuclear ribonucleoprotein L-like [OS=Mus musculus]	Hnrnpll
P52795	ephrin-B1 [OS=Mus musculus]	Efnb1
Q61490	CD166 antigen [OS=Mus musculus]	Alcam
Q80XR2	Calcium-transporting ATPase type 2C member 1 [OS=Mus musculus]	Atp2c1
Q9JJZ4	ubiquitin-conjugating enzyme e2 j1 [OS=Mus musculus]	Ube2j1
P24383	Protein Wnt-7a [OS=Mus musculus]	Wnt7a
Q921W0	Charged multivesicular body protein 1a [OS=Mus musculus]	Chmp1a
P97433-1	Rho guanine nucleotide exchange factor 28 [OS=Mus musculus]	Arhgef28
Q8R238	serine dehydratase-like [OS=Mus musculus]	Sdsl
Q80TL7-1	Protein MON2 homolog [OS=Mus musculus]	Mon2
Q9CWZ3	RNA-binding protein 8A [OS=Mus musculus]	Rbm8a
Q8K094	Poliovirus receptor OS=Mus musculus OX=10090 GN=Pvr PE=1 SV=1	Pvr
Q9D1F4	Proline-rich AKT1 substrate 1 [OS=Mus musculus]	Akt1s1
Q6ZQH8	Nucleoporin NUP188 homolog [OS=Mus musculus]	Nup188
Q8C5N3-1	Pre-mRNA-splicing factor CWC22 homolog [OS=Mus musculus]	Cwc22
P35282	Ras-related protein Rab-21 [OS=Mus musculus]	Rab21
Q60668-3	Isoform 3 of Heterogeneous nuclear ribonucleoprotein D0 [OS=Mus musculus]	Hnrnpd
Q91XE8	Transmembrane protein 205 [OS=Mus musculus]	Tmem205
Q91WM3	U3 small nucleolar RNA-interacting protein 2 [OS=Mus musculus]	Rrp9
Q8R574	Phosphoribosyl pyrophosphate synthase-associated protein 2 [OS=Mus musculus]	Prpsap2
J3QP37	MCG1038270, isoform CRA_a OS=Mus musculus OX=10090 GN=Smim22 PE=4 SV=1	Smim22
Q3UHQ6-1	Protein dopey-2 [OS=Mus musculus]	Dop1b
Q6NZC7	SEC23-interacting protein [OS=Mus musculus]	Sec23ip
Q62193	Replication protein A 32 kDa subunit [OS=Mus musculus]	Rpa2
Q9DAV9	Trimeric intracellular cation channel type B [OS=Mus musculus]	Tmem38b
Q9CQW5	Galectin-2 [OS=Mus musculus]	Lgals2
P62830	60S ribosomal protein L23 [OS=Mus musculus]	Rpl23
Q9CZS1	Aldehyde dehydrogenase X, mitochondrial [OS=Mus musculus]	Aldh1b1
Q6PDG5-1	SWI/SNF complex subunit SMARCC2 [OS=Mus musculus]	Smarcc2
Q91V09	WD repeat-containing protein 13 [OS=Mus musculus]	Wdr13
Q91XD6	Vacuolar protein-sorting-associated protein 36 [OS=Mus musculus]	Vps36
Q8BGD8	Cytochrome c oxidase assembly factor 6 homolog [OS=Mus musculus]	Coa6
O35250	Exocyst complex component 7 [OS=Mus musculus]	Exoc7
P51660	peroxisomal multifunctional enzyme type 2 [OS=Mus musculus]	Hsd17b4
Q8CIM8-1	integrator complex subunit 4 [OS=Mus musculus]	Ints4
Q80UW5	Serine/threonine-protein kinase MRCK gamma [OS=Mus musculus]	Cdc42bpg
Q9QXB9	Developmentally-regulated GTP-binding protein 2 [OS=Mus musculus]	Drg2
Q8C9B9	Death-inducer obliterator 1 [OS=Mus musculus]	Dido1
Q9DB90	protein SMG9 [OS=Mus musculus]	Smg9
Q9JLZ8-1	Single Ig IL-1-related receptor [OS=Mus musculus]	Sigirr
Q8BJ71-1	Nuclear pore complex protein Nup93 [OS=Mus musculus]	Nup93
P51791-1	H(+)/Cl(-) exchange transporter 3 [OS=Mus musculus]	Clcn3
Q99PI5	Phosphatidate phosphatase LPIN2 [OS=Mus musculus]	Lpin2
P25118	Tumor necrosis factor receptor superfamily member 1A [OS=Mus musculus]	Tnfrsf1a
Q9CWW6	Peptidyl-prolyl cis-trans isomerase NIMA-interacting 4 [OS=Mus musculus]	Pin4
Q3TIR3	Synembryn-A [OS=Mus musculus]	Ric8a
Q9Z1X4	Interleukin enhancer-binding factor 3 [OS=Mus musculus]	Ilf3
O08583-1	THO complex subunit 4 [OS=Mus musculus]	Alyref
Q0VBK2	Keratin, type II cytoskeletal 80 [OS=Mus musculus]	Krt80
Q8BWW4	La-related protein 4 [OS=Mus musculus]	Larp4
Q9JKP8	Chromatin accessibility complex protein 1 [OS=Mus musculus]	Chrac1
Q9CR26	Vacuolar protein sorting-associated protein VTA1 homolog [OS=Mus musculus]	Vta1
Q9QXE7	F-box-like/WD repeat-containing protein TBL1X [OS=Mus musculus]	Tbl1x
O88952	Protein lin-7 homolog C [OS=Mus musculus]	Lin7c
Q3UBZ5-1	MIF4G domain-containing protein [OS=Mus musculus]	Mif4gd
Q9JIX0	Transcription and mRNA export factor ENY2 [OS=Mus musculus]	Eny2
Q810A7-1	ATP-dependent RNA helicase DDX42 [OS=Mus musculus]	Ddx42
Q80U58-2	Isoform 2 of Pumilio homolog 2 [OS=Mus musculus]	Pum2
O08749	Dihydrolipoyl dehydrogenase, mitochondrial [OS=Mus musculus]	Dld
P48193	protein 4.1 [OS=Mus musculus]	Epb41
Q9D187	Mitotic spindle-associated MMXD complex subunit MIP18 [OS=Mus musculus]	Ciao2b
Q8BFY6	Peflin [OS=Mus musculus]	Pef1
Q8BFR4	N-acetylglucosamine-6-sulfatase [OS=Mus musculus]	Gns
P52482	Ubiquitin-conjugating enzyme E2 E1 [OS=Mus musculus]	Ube2e1
Q3U1V6	Ubiquitin-conjugating enzyme E2 variant 3 [OS=Mus musculus]	Uevld
P62843	40S ribosomal protein S15 [OS=Mus musculus]	Rps15
Q8R307	Vacuolar protein sorting-associated protein 18 homolog [OS=Mus musculus]	Vps18
P63328-2	Isoform 2 of Serine/threonine-protein phosphatase 2B catalytic subunit alpha isoform [OS=Mus musculus]	Ppp3ca
[truncated: 3,348 more rows]
